# Supplementary material for: Variation in MicroRNA Expression Profile of Uterine Leiomyoma with Endometrial Cavity Distortion and Endometrial Cavity Non-Distortion
Source: Int J Mol Sci. 2018 Aug 25;19(9):2524. doi: 10.3390/ijms19092524 (PMC6165274; doi:10.3390/ijms19092524)
Supplement: Supplementary file 1 [file ijms-19-02524-s001.zip]

Archive with 1 entries (1 files):
- ijms-335831-supplementary.xlsx
