# Supplementary material for: Variation in MicroRNA Expression Profile of Uterine Leiomyoma with Endometrial Cavity Distortion and Endometrial Cavity Non-Distortion
Source: Int J Mol Sci. 2018 Aug 25;19(9):2524. doi: 10.3390/ijms19092524 (PMC6165274; doi:10.3390/ijms19092524)
Supplement: Supplementary file 1 [file ijms-19-02524-s001.zip › ijms-335831-supplementary.xlsx]

## Sheet: hsa-miR-15b-5p
Total 764
MIRT000276	cyclin E1	cyclin E1
MIRT000607	RECK	reversion inducing cysteine rich protein with kazal motifs
MIRT000978	BCL2	BCL2, apoptosis regulator
MIRT003913	CCND1	cyclin D1
MIRT004274	VEGFA	vascular endothelial growth factor A
MIRT004526	EIF4A1	eukaryotic translation initiation factor 4A1
MIRT006750	AXIN2	axin 2
MIRT006914	IFNG	interferon gamma
MIRT007001	PURA	purine rich element binding protein A
MIRT023483	MAP2K4	mitogen-activated protein kinase kinase 4
MIRT046381	C5orf15	chromosome 5 open reading frame 15
MIRT046382	MTMR6	myotubularin related protein 6
MIRT046383	AP5S1	adaptor related protein complex 5 sigma 1 subunit
MIRT046384	MRPS11	mitochondrial ribosomal protein S11
MIRT046385	NPM1	nucleophosmin 1
MIRT046386	EIF2AK2	eukaryotic translation initiation factor 2 alpha kinase 2
MIRT046387	CD44	CD44 molecule (Indian blood group)
MIRT046388	TM9SF3	transmembrane 9 superfamily member 3
MIRT046389	HNRNPK	heterogeneous nuclear ribonucleoprotein K
MIRT046390	SERBP1	SERPINE1 mRNA binding protein 1
MIRT046391	AIG1	androgen induced 1
MIRT046392	POU2F1	POU class 2 homeobox 1
MIRT046393	RAB1B	RAB1B, member RAS oncogene family
MIRT046394	RPS3A	ribosomal protein S3A
MIRT046395	NAA30	N(alpha)-acetyltransferase 30, NatC catalytic subunit
MIRT046396	SYNJ1	synaptojanin 1
MIRT046397	FAXC	failed axon connections homolog
MIRT046398	PLSCR4	phospholipid scramblase 4
MIRT046399	NUP210	nucleoporin 210
MIRT046400	URB2	URB2 ribosome biogenesis 2 homolog (S. cerevisiae)
MIRT046401	EEF1A1	eukaryotic translation elongation factor 1 alpha 1
MIRT046402	PXMP2	peroxisomal membrane protein 2
MIRT046403	RLIM	ring finger protein, LIM domain interacting
MIRT046404	TMC7	transmembrane channel like 7
MIRT046405	FAM214A	family with sequence similarity 214 member A
MIRT046406	TMEM63B	transmembrane protein 63B
MIRT046407	UACA	uveal autoantigen with coiled-coil domains and ankyrin repeats
MIRT046408	TAB2	TGF-beta activated kinase 1/MAP3K7 binding protein 2
MIRT046409	RPL27A	ribosomal protein L27a
MIRT046410	WAC	WW domain containing adaptor with coiled-coil
MIRT046411	CHMP7	charged multivesicular body protein 7
MIRT046412	CDK4	cyclin dependent kinase 4
MIRT046413	VDAC2	voltage dependent anion channel 2
MIRT046414	PGD	phosphogluconate dehydrogenase
MIRT046415	PIK3C2B	phosphatidylinositol-4-phosphate 3-kinase catalytic subunit type 2 beta
MIRT046416	MPHOSPH9	M-phase phosphoprotein 9
MIRT046417	MPP1	membrane palmitoylated protein 1
MIRT046418	MARCKS	myristoylated alanine rich protein kinase C substrate
MIRT046419	NAB1	NGFI-A binding protein 1
MIRT046420	MESD	mesoderm development LRP chaperone
MIRT046421	ATP6V0E1	ATPase H+ transporting V0 subunit e1
MIRT046422	RPS6	ribosomal protein S6
MIRT046423	TPD52	tumor protein D52
MIRT046424	TTC1	tetratricopeptide repeat domain 1
MIRT046425	LIN28B	lin-28 homolog B
MIRT046426	TARDBP	TAR DNA binding protein
MIRT046427	PHLDB3	pleckstrin homology like domain family B member 3
MIRT046428	TNPO3	transportin 3
MIRT046429	PPTC7	PTC7 protein phosphatase homolog
MIRT046430	VPS13A	vacuolar protein sorting 13 homolog A
MIRT046431	QRICH1	glutamine rich 1
MIRT046432	SCCPDH	saccharopine dehydrogenase (putative)
MIRT046433	NDFIP1	Nedd4 family interacting protein 1
MIRT046434	TCP1	t-complex 1
MIRT046435	DHFR	dihydrofolate reductase
MIRT046436	DSG2	desmoglein 2
MIRT046437	EDC4	enhancer of mRNA decapping 4
MIRT046438	ECHS1	enoyl-CoA hydratase, short chain 1
MIRT046439	HNRNPM	heterogeneous nuclear ribonucleoprotein M
MIRT046440	PPIL1	peptidylprolyl isomerase like 1
MIRT046441	TANGO6	transport and golgi organization 6 homolog
MIRT046442	FOXK1	forkhead box K1
MIRT046443	KMT2C	lysine methyltransferase 2C
MIRT046444	LSM14A	LSM14A, mRNA processing body assembly factor
MIRT046445	MAPK1	mitogen-activated protein kinase 1
MIRT046446	CYBA	cytochrome b-245 alpha chain
MIRT046447	BEX1	brain expressed X-linked 1
MIRT046448	CYP51A1	cytochrome P450 family 51 subfamily A member 1
MIRT046449	DNAJC5	DnaJ heat shock protein family (Hsp40) member C5
MIRT046450	CLCN6	chloride voltage-gated channel 6
MIRT046451	2018-09-02	septin 2
MIRT046452	BRAT1	BRCA1 associated ATM activator 1
MIRT046453	HSPA8	heat shock protein family A (Hsp70) member 8
MIRT046454	TSPAN3	tetraspanin 3
MIRT046455	CHEK1	checkpoint kinase 1
MIRT046456	FADD	Fas associated via death domain
MIRT046457	ZCCHC14	zinc finger CCHC-type containing 14
MIRT046458	ITGA6	integrin subunit alpha 6
MIRT046459	DDX5	DEAD-box helicase 5
MIRT046460	MYCBP2	MYC binding protein 2, E3 ubiquitin protein ligase
MIRT046461	LRRC41	leucine rich repeat containing 41
MIRT046462	IFIH1	interferon induced with helicase C domain 1
MIRT046463	TERF2	telomeric repeat binding factor 2
MIRT046464	RPLP0	ribosomal protein lateral stalk subunit P0
MIRT046465	NUP214	nucleoporin 214
MIRT046466	STT3B	STT3B, catalytic subunit of the oligosaccharyltransferase complex
MIRT046467	TXLNA	taxilin alpha
MIRT046468	B4GALT1	beta-1,4-galactosyltransferase 1
MIRT046469	SFT2D1	SFT2 domain containing 1
MIRT046470	FBXO30	F-box protein 30
MIRT046471	JAK1	Janus kinase 1
MIRT046472	TMEM43	transmembrane protein 43
MIRT046473	CKAP5	cytoskeleton associated protein 5
MIRT046474	CRK	CRK proto-oncogene, adaptor protein
MIRT046475	DHX30	DExH-box helicase 30
MIRT046476	TGOLN2	trans-golgi network protein 2
MIRT046477	HNRNPH3	heterogeneous nuclear ribonucleoprotein H3
MIRT046478	PRPS1	phosphoribosyl pyrophosphate synthetase 1
MIRT046479	PTAR1	protein prenyltransferase alpha subunit repeat containing 1
MIRT046480	UVSSA	UV stimulated scaffold protein A
MIRT046481	AGPAT5	1-acylglycerol-3-phosphate O-acyltransferase 5
MIRT046482	PATJ	PATJ, crumbs cell polarity complex component
MIRT046483	ZNF217	zinc finger protein 217
MIRT046484	GNL3L	G protein nucleolar 3 like
MIRT046485	VPS35	VPS35, retromer complex component
MIRT046486	COIL	coilin
MIRT046487	RAE1	ribonucleic acid export 1
MIRT046488	UBE3B	ubiquitin protein ligase E3B
MIRT046489	PPIL2	peptidylprolyl isomerase like 2
MIRT046490	AP2M1	adaptor related protein complex 2 mu 1 subunit
MIRT046491	ZNRF1	zinc and ring finger 1
MIRT046492	SF3B3	splicing factor 3b subunit 3
MIRT046493	SLC39A14	solute carrier family 39 member 14
MIRT046494	CHPF	chondroitin polymerizing factor
MIRT046495	ATP2A2	ATPase sarcoplasmic/endoplasmic reticulum Ca2+ transporting 2
MIRT046496	NUP160	nucleoporin 160
MIRT046497	MDH1	malate dehydrogenase 1
MIRT046498	PPP1CC	protein phosphatase 1 catalytic subunit gamma
MIRT046499	SMAD7	SMAD family member 7
MIRT046500	RANBP10	RAN binding protein 10
MIRT046501	THRA	thyroid hormone receptor, alpha
MIRT046502	APRT	adenine phosphoribosyltransferase
MIRT046503	QARS	glutaminyl-tRNA synthetase
MIRT046504	AFDN	afadin, adherens junction formation factor
MIRT046505	STXBP1	syntaxin binding protein 1
MIRT046506	VOPP1	vesicular, overexpressed in cancer, prosurvival protein 1
MIRT046507	MCPH1	microcephalin 1
MIRT046508	HSP90AB1	heat shock protein 90 alpha family class B member 1
MIRT046509	PSMD7	proteasome 26S subunit, non-ATPase 7
MIRT046510	SUPT3H	SPT3 homolog, SAGA and STAGA complex component
MIRT046511	DHX37	DEAH-box helicase 37
MIRT046512	DENR	density regulated re-initiation and release factor
MIRT046513	TCAF2	TRPM8 channel associated factor 2
MIRT046514	SLC1A5	solute carrier family 1 member 5
MIRT046515	BAMBI	BMP and activin membrane bound inhibitor
MIRT046516	PPP1CB	protein phosphatase 1 catalytic subunit beta
MIRT046517	LZTR1	leucine zipper like transcription regulator 1
MIRT046518	TRAPPC1	trafficking protein particle complex 1
MIRT046519	CPOX	coproporphyrinogen oxidase
MIRT046520	RBM27	RNA binding motif protein 27
MIRT046521	ARID2	AT-rich interaction domain 2
MIRT046522	ZFAND5	zinc finger AN1-type containing 5
MIRT046523	EIF5B	eukaryotic translation initiation factor 5B
MIRT046524	PRDX3	peroxiredoxin 3
MIRT046525	AIFM2	apoptosis inducing factor, mitochondria associated 2
MIRT046526	KMT2D	lysine methyltransferase 2D
MIRT046527	HIST2H3A	histone cluster 2 H3 family member a
MIRT046528	AMMECR1L	AMMECR1 like
MIRT046529	FGF5	fibroblast growth factor 5
MIRT046530	XKR9	XK related 9
MIRT046531	C1orf43	chromosome 1 open reading frame 43
MIRT046532	FANCC	Fanconi anemia complementation group C
MIRT046533	RNF149	ring finger protein 149
MIRT046534	IFNGR2	interferon gamma receptor 2
MIRT046535	TBRG4	transforming growth factor beta regulator 4
MIRT046536	AP4S1	adaptor related protein complex 4 sigma 1 subunit
MIRT046537	ETNK1	ethanolamine kinase 1
MIRT046538	BTAF1	B-TFIID TATA-box binding protein associated factor 1
MIRT046539	NRIP1	nuclear receptor interacting protein 1
MIRT046540	RPS3	ribosomal protein S3
MIRT046541	PTBP1	polypyrimidine tract binding protein 1
MIRT046542	PPT1	palmitoyl-protein thioesterase 1
MIRT052909	FOXO1	forkhead box O1
MIRT054796	SMURF1	SMAD specific E3 ubiquitin protein ligase 1
MIRT054797	CRIM1	cysteine rich transmembrane BMP regulator 1
MIRT054815	FGF2	fibroblast growth factor 2
MIRT055423	SHOC2	SHOC2, leucine rich repeat scaffold protein
MIRT055816	PLEKHA1	pleckstrin homology domain containing A1
MIRT057516	CEP55	centrosomal protein 55
MIRT057734	ZDHHC16	zinc finger DHHC-type containing 16
MIRT057908	STXBP3	syntaxin binding protein 3
MIRT061006	C1orf21	chromosome 1 open reading frame 21
MIRT061246	AMOTL1	angiomotin like 1
MIRT061530	BTG2	BTG anti-proliferation factor 2
MIRT064687	CCND2	cyclin D2
MIRT065715	TARBP2	TARBP2, RISC loading complex RNA binding subunit
MIRT066295	MTFR1L	mitochondrial fission regulator 1 like
MIRT066313	USP15	ubiquitin specific peptidase 15
MIRT068657	AKAP11	A-kinase anchoring protein 11
MIRT071210	FCF1	FCF1, rRNA-processing protein
MIRT072824	ARIH1	ariadne RBR E3 ubiquitin protein ligase 1
MIRT074532	PAGR1	PAXIP1 associated glutamate rich protein 1
MIRT075253	SNTB2	syntrophin beta 2
MIRT075276	VPS4A	vacuolar protein sorting 4 homolog A
MIRT075895	C16orf72	chromosome 16 open reading frame 72
MIRT076794	GOSR1	golgi SNAP receptor complex member 1
MIRT077784	MINK1	misshapen like kinase 1
MIRT078284	RPS6KB1	ribosomal protein S6 kinase B1
MIRT079656	NAPG	NSF attachment protein gamma
MIRT080013	GALNT1	polypeptide N-acetylgalactosaminyltransferase 1
MIRT082987	PNPLA6	patatin like phospholipase domain containing 6
MIRT083267	ZCCHC3	zinc finger CCHC-type containing 3
MIRT084464	SOWAHC	sosondowah ankyrin repeat domain family member C
MIRT085216	CCNT2	cyclin T2
MIRT086011	UBR3	ubiquitin protein ligase E3 component n-recognin 3 (putative)
MIRT087425	ZNRF3	zinc and ring finger 3
MIRT087556	YWHAH	tyrosine 3-monooxygenase/tryptophan 5-monooxygenase activation protein eta
MIRT089110	B3GNT2	UDP-GlcNAc:betaGal beta-1,3-N-acetylglucosaminyltransferase 2
MIRT089210	ACTR2	ARP2 actin related protein 2 homolog
MIRT090449	CDV3	CDV3 homolog
MIRT090690	U2SURP	U2 snRNP associated SURP domain containing
MIRT091672	RARB	retinoic acid receptor beta
MIRT092194	ITPR1	inositol 1,4,5-trisphosphate receptor type 1
MIRT092212	BHLHE40	basic helix-loop-helix family member e40
MIRT093686	PI4K2B	phosphatidylinositol 4-kinase type 2 beta
MIRT096237	CANX	calnexin
MIRT098829	PCMT1	protein-L-isoaspartate (D-aspartate) O-methyltransferase
MIRT099632	E2F3	E2F transcription factor 3
MIRT100209	PPP1R11	protein phosphatase 1 regulatory inhibitor subunit 11
MIRT100366	HSPA1B	heat shock protein family A (Hsp70) member 1B
MIRT100570	PIM1	Pim-1 proto-oncogene, serine/threonine kinase
MIRT100898	CD2AP	CD2 associated protein
MIRT102438	CALU	calumenin
MIRT102634	UBN2	ubinuclein 2
MIRT102972	EN2	engrailed homeobox 2
MIRT103095	MAFK	MAF bZIP transcription factor K
MIRT104017	USP42	ubiquitin specific peptidase 42
MIRT104234	DMTF1	cyclin D binding myb like transcription factor 1
MIRT106296	ZFHX4	zinc finger homeobox 4
MIRT106735	RAD23B	RAD23 homolog B, nucleotide excision repair protein
MIRT107219	ZBTB34	zinc finger and BTB domain containing 34
MIRT108984	SLC9A6	solute carrier family 9 member A6
MIRT109243	ZNF275	zinc finger protein 275
MIRT110055	OGT	O-linked N-acetylglucosamine (GlcNAc) transferase
MIRT112973	LUZP1	leucine zipper protein 1
MIRT114925	CHAC1	ChaC glutathione specific gamma-glutamylcyclotransferase 1
MIRT117658	SCAMP4	secretory carrier membrane protein 4
MIRT120682	PAK2	p21 (RAC1) activated kinase 2
MIRT125922	PDCD4	programmed cell death 4
MIRT127732	ENTPD1	ectonucleoside triphosphate diphosphohydrolase 1
MIRT128804	UBE4A	ubiquitination factor E4A
MIRT129058	ARCN1	archain 1
MIRT130382	PTPRJ	protein tyrosine phosphatase, receptor type J
MIRT131100	TMEM138	transmembrane protein 138
MIRT132744	RASSF5	Ras association domain family member 5
MIRT132834	MAPKAPK2	mitogen-activated protein kinase-activated protein kinase 2
MIRT133337	BCL7A	BCL tumor suppressor 7A
MIRT133772	SKI	SKI proto-oncogene
MIRT137519	RCOR1	REST corepressor 1
MIRT140149	SPRED1	sprouty related EVH1 domain containing 1
MIRT140825	SMAD3	SMAD family member 3
MIRT141245	SCAMP5	secretory carrier membrane protein 5
MIRT141282	UBE2Q2	ubiquitin conjugating enzyme E2 Q2
MIRT142243	DCTN5	dynactin subunit 5
MIRT144028	PSKH1	protein serine kinase H1
MIRT145382	ANKRD13B	ankyrin repeat domain 13B
MIRT146019	EZH1	enhancer of zeste 1 polycomb repressive complex 2 subunit
MIRT146355	PNPO	pyridoxamine 5'-phosphate oxidase
MIRT146501	SNX11	sorting nexin 11
MIRT148307	RNF138	ring finger protein 138
MIRT150357	IER2	immediate early response 2
MIRT152283	TNFSF9	TNF superfamily member 9
MIRT152510	ENTPD6	ectonucleoside triphosphate diphosphohydrolase 6 (putative)
MIRT152749	KIF3B	kinesin family member 3B
MIRT152929	NOL4L	nucleolar protein 4 like
MIRT154048	RASSF2	Ras association domain family member 2
MIRT154401	CDS2	CDP-diacylglycerol synthase 2
MIRT156461	ATP5G3	ATP synthase, H+ transporting, mitochondrial Fo complex subunit C3 (subunit 9)
MIRT158526	TNRC6B	trinucleotide repeat containing 6B
MIRT159000	SELENOI	selenoprotein I
MIRT159591	PEX13	peroxisomal biogenesis factor 13
MIRT160171	TET3	tet methylcytosine dioxygenase 3
MIRT163257	PRKCD	protein kinase C delta
MIRT164269	CPEB2	cytoplasmic polyadenylation element binding protein 2
MIRT164958	TADA2B	transcriptional adaptor 2B
MIRT165177	GRAMD2B	GRAM domain containing 2B
MIRT165893	CREBRF	CREB3 regulatory factor
MIRT168589	HMGA1	high mobility group AT-hook 1
MIRT168682	CDKN1A	cyclin dependent kinase inhibitor 1A
MIRT169067	IRF4	interferon regulatory factor 4
MIRT170152	KLHDC10	kelch domain containing 10
MIRT170738	UBE3C	ubiquitin protein ligase E3C
MIRT171603	SUN1	Sad1 and UNC84 domain containing 1
MIRT172817	HMBOX1	homeobox containing 1
MIRT174791	RNF38	ring finger protein 38
MIRT175234	PSAT1	phosphoserine aminotransferase 1
MIRT175526	ZBTB33	zinc finger and BTB domain containing 33
MIRT179011	PAFAH1B2	platelet activating factor acetylhydrolase 1b catalytic subunit 2
MIRT180910	RPRD2	regulation of nuclear pre-mRNA domain containing 2
MIRT186373	PNRC2	proline rich nuclear receptor coactivator 2
MIRT189762	CDADC1	cytidine and dCMP deaminase domain containing 1
MIRT189963	AGO4	argonaute 4, RISC catalytic component
MIRT190186	GPR180	G protein-coupled receptor 180
MIRT191456	PPM1A	protein phosphatase, Mg2+/Mn2+ dependent 1A
MIRT191627	SLC39A9	solute carrier family 39 member 9
MIRT194239	FAM103A1	family with sequence similarity 103 member A1
MIRT194906	RBBP6	RB binding protein 6, ubiquitin ligase
MIRT196277	PAFAH1B1	platelet activating factor acetylhydrolase 1b regulatory subunit 1
MIRT196453	TAOK1	TAO kinase 1
MIRT197720	PPM1D	protein phosphatase, Mg2+/Mn2+ dependent 1D
MIRT201457	SNRPB2	small nuclear ribonucleoprotein polypeptide B2
MIRT204595	HSPE1-MOB4	HSPE1-MOB4 readthrough
MIRT204626	MOB4	MOB family member 4, phocein
MIRT204742	BZW1	basic leucine zipper and W2 domains 1
MIRT206021	NUP50	nucleoporin 50
MIRT211315	HSPA4L	heat shock protein family A (Hsp70) member 4 like
MIRT212608	RBPJ	recombination signal binding protein for immunoglobulin kappa J region
MIRT217746	TBPL1	TATA-box binding protein like 1
MIRT223691	FZD6	frizzled class receptor 6
MIRT224967	BAG4	BCL2 associated athanogene 4
MIRT229347	ZNF449	zinc finger protein 449
MIRT229862	YIPF6	Yip1 domain family member 6
MIRT230121	DDX3Y	DEAD-box helicase 3, Y-linked
MIRT234344	MSL1	male specific lethal 1 homolog
MIRT245005	ENTPD7	ectonucleoside triphosphate diphosphohydrolase 7
MIRT246939	PRRC2C	proline rich coiled-coil 2C
MIRT247097	WEE1	WEE1 G2 checkpoint kinase
MIRT247238	ELK4	ELK4, ETS transcription factor
MIRT247369	GABARAPL1	GABA type A receptor associated protein like 1
MIRT248554	PDIK1L	PDLIM1 interacting kinase 1 like
MIRT248767	ATXN7L3B	ataxin 7 like 3B
MIRT249451	ZNF691	zinc finger protein 691
MIRT251491	DYNLL2	dynein light chain LC8-type 2
MIRT255336	SRPRB	SRP receptor beta subunit
MIRT256309	CDC42SE2	CDC42 small effector 2
MIRT258412	WIPI2	WD repeat domain, phosphoinositide interacting 2
MIRT265057	TBRG1	transforming growth factor beta regulator 1
MIRT267255	TMEM109	transmembrane protein 109
MIRT267530	C1orf226	chromosome 1 open reading frame 226
MIRT270455	SIRT4	sirtuin 4
MIRT270554	SETD1B	SET domain containing 1B
MIRT273667	HOXC8	homeobox C8
MIRT274743	RAB3IP	RAB3A interacting protein
MIRT277507	PPP2R5C	protein phosphatase 2 regulatory subunit B'gamma
MIRT282536	SLCO3A1	solute carrier organic anion transporter family member 3A1
MIRT286969	MLLT6	MLLT6, PHD finger containing
MIRT289630	CBX2	chromobox 2
MIRT294285	ZFP28	ZFP28 zinc finger protein
MIRT295813	CHMP4B	charged multivesicular body protein 4B
MIRT297780	GABPA	GA binding protein transcription factor alpha subunit
MIRT300107	STRADB	STE20-related kinase adaptor beta
MIRT300996	MTMR3	myotubularin related protein 3
MIRT302827	SOCS5	suppressor of cytokine signaling 5
MIRT307143	CTDSPL	CTD small phosphatase like
MIRT313677	ITGA2	integrin subunit alpha 2
MIRT314053	PIK3R1	phosphoinositide-3-kinase regulatory subunit 1
MIRT319333	CAPZA2	capping actin protein of muscle Z-line alpha subunit 2
MIRT320629	ZNRF2	zinc and ring finger 2
MIRT324840	IFT74	intraflagellar transport 74
MIRT326304	OCRL	OCRL, inositol polyphosphate-5-phosphatase
MIRT327965	CHIC1	cysteine rich hydrophobic domain 1
MIRT367266	CRKL	CRK like proto-oncogene, adaptor protein
MIRT437485	FUT2	fucosyltransferase 2
MIRT437786	KDR	kinase insert domain receptor
MIRT437966	HNF1A	HNF1 homeobox A
MIRT443812	SIDT2	SID1 transmembrane family member 2
MIRT446507	ASCC1	activating signal cointegrator 1 complex subunit 1
MIRT447777	DMRT2	doublesex and mab-3 related transcription factor 2
MIRT448445	TLL1	tolloid like 1
MIRT449189	LUC7L3	LUC7 like 3 pre-mRNA splicing factor
MIRT451838	ALDH3B1	aldehyde dehydrogenase 3 family member B1
MIRT453287	EFTUD2	elongation factor Tu GTP binding domain containing 2
MIRT453753	CSNK1E	casein kinase 1 epsilon
MIRT454969	TPM2	tropomyosin 2
MIRT456866	ZNF460	zinc finger protein 460
MIRT460223	FGFR4	fibroblast growth factor receptor 4
MIRT460437	DOCK11	dedicator of cytokinesis 11
MIRT461563	ACTR3B	ARP3 actin related protein 3 homolog B
MIRT463171	ZNF367	zinc finger protein 367
MIRT464663	UBE2V1	ubiquitin conjugating enzyme E2 V1
MIRT464750	UBE2Q1	ubiquitin conjugating enzyme E2 Q1
MIRT465162	TSC22D2	TSC22 domain family member 2
MIRT465569	TOB2	transducer of ERBB2, 2
MIRT465931	TMEM189-UBE2V1	TMEM189-UBE2V1 readthrough
MIRT466006	TMEM189	transmembrane protein 189
MIRT466297	TM4SF1	transmembrane 4 L six family member 1
MIRT466435	TFAP2A	transcription factor AP-2 alpha
MIRT466918	STK38	serine/threonine kinase 38
MIRT467001	SSRP1	structure specific recognition protein 1
MIRT468054	SIK1	salt inducible kinase 1
MIRT468150	SH3BP4	SH3 domain binding protein 4
MIRT468677	SEC24A	SEC24 homolog A, COPII coat complex component
MIRT469089	RNF168	ring finger protein 168
MIRT469414	REL	REL proto-oncogene, NF-kB subunit
MIRT471037	PISD	phosphatidylserine decarboxylase
MIRT471494	PDE4D	phosphodiesterase 4D
MIRT471955	NR6A1	nuclear receptor subfamily 6 group A member 1
MIRT472268	NFIC	nuclear factor I C
MIRT472664	NAA25	N(alpha)-acetyltransferase 25, NatB auxiliary subunit
MIRT474319	LAMC1	laminin subunit gamma 1
MIRT474834	RUBCN	RUN and cysteine rich domain containing beclin 1 interacting protein
MIRT475067	IVNS1ABP	influenza virus NS1A binding protein
MIRT475121	IPPK	inositol-pentakisphosphate 2-kinase
MIRT475538	HOXA3	homeobox A3
MIRT475719	HEYL	hes related family bHLH transcription factor with YRPW motif-like
MIRT475839	HDGF	heparin binding growth factor
MIRT476258	GNB1	G protein subunit beta 1
MIRT476275	GNAL	G protein subunit alpha L
MIRT476699	FURIN	furin, paired basic amino acid cleaving enzyme
MIRT477564	EIF1AX	eukaryotic translation initiation factor 1A, X-linked
MIRT477848	DYRK3	dual specificity tyrosine phosphorylation regulated kinase 3
MIRT478910	CPSF7	cleavage and polyadenylation specific factor 7
MIRT479454	CDK6	cyclin dependent kinase 6
MIRT479631	CDC25A	cell division cycle 25A
MIRT479984	CARD10	caspase recruitment domain family member 10
MIRT481184	AVL9	AVL9 cell migration associated
MIRT482118	AKT3	AKT serine/threonine kinase 3
MIRT482371	AGO2	argonaute 2, RISC catalytic component
MIRT482555	ABL2	ABL proto-oncogene 2, non-receptor tyrosine kinase
MIRT482580	ABHD2	abhydrolase domain containing 2
MIRT484777	ABCC6	ATP binding cassette subfamily C member 6
MIRT485218	PRKAR2A	protein kinase cAMP-dependent type II regulatory subunit alpha
MIRT487393	VSIR	V-set immunoregulatory receptor
MIRT492714	PHYHIP	phytanoyl-CoA 2-hydroxylase interacting protein
MIRT494348	CASKIN1	CASK interacting protein 1
MIRT496018	CD180	CD180 molecule
MIRT497775	KIAA0895	KIAA0895
MIRT498983	ORC4	origin recognition complex subunit 4
MIRT499455	ODF2L	outer dense fiber of sperm tails 2 like
MIRT499618	DNAJA1	DnaJ heat shock protein family (Hsp40) member A1
MIRT500096	L2HGDH	L-2-hydroxyglutarate dehydrogenase
MIRT500322	ZNF622	zinc finger protein 622
MIRT500424	ZMAT3	zinc finger matrin-type 3
MIRT500578	USP53	ubiquitin specific peptidase 53
MIRT500861	SYPL1	synaptophysin like 1
MIRT500938	SRPRA	SRP receptor alpha subunit
MIRT500952	SREK1	splicing regulatory glutamic acid and lysine rich protein 1
MIRT501505	PRICKLE2	prickle planar cell polarity protein 2
MIRT502039	LRIG2	leucine rich repeats and immunoglobulin like domains 2
MIRT502150	KIF5B	kinesin family member 5B
MIRT502500	FAM122B	family with sequence similarity 122B
MIRT502572	E2F7	E2F transcription factor 7
MIRT502648	DDX3X	DEAD-box helicase 3, X-linked
MIRT502921	CDCA4	cell division cycle associated 4
MIRT502951	CDC37L1	cell division cycle 37 like 1
MIRT503144	ATG9A	autophagy related 9A
MIRT504337	ASGR2	asialoglycoprotein receptor 2
MIRT504539	ZNF620	zinc finger protein 620
MIRT504854	HAUS3	HAUS augmin like complex subunit 3
MIRT505115	YTHDC1	YTH domain containing 1
MIRT505348	TMEM245	transmembrane protein 245
MIRT505393	TMEM100	transmembrane protein 100
MIRT505504	SRSF1	serine and arginine rich splicing factor 1
MIRT505548	SNX16	sorting nexin 16
MIRT505687	SESTD1	SEC14 and spectrin domain containing 1
MIRT505910	RIMS3	regulating synaptic membrane exocytosis 3
MIRT505929	RCAN3	RCAN family member 3
MIRT506111	PPIG	peptidylprolyl isomerase G
MIRT506137	PLRG1	pleiotropic regulator 1
MIRT506168	PLAG1	PLAG1 zinc finger
MIRT506189	PHKA1	phosphorylase kinase regulatory subunit alpha 1
MIRT506488	MYO5A	myosin VA
MIRT506856	KIF23	kinesin family member 23
MIRT507001	HNRNPDL	heterogeneous nuclear ribonucleoprotein D like
MIRT507823	CDK1	cyclin dependent kinase 1
MIRT507852	CCNE2	cyclin E2
MIRT507879	CBX6	chromobox 6
MIRT508643	CASK	calcium/calmodulin dependent serine protein kinase
MIRT509367	DMPK	DM1 protein kinase
MIRT509692	ATAD5	ATPase family, AAA domain containing 5
MIRT510046	AKR1B10	aldo-keto reductase family 1 member B10
MIRT511842	GPATCH8	G-patch domain containing 8
MIRT512289	ARHGDIA	Rho GDP dissociation inhibitor alpha
MIRT512645	CPEB3	cytoplasmic polyadenylation element binding protein 3
MIRT513855	JARID2	jumonji and AT-rich interaction domain containing 2
MIRT514021	CAMSAP1	calmodulin regulated spectrin associated protein 1
MIRT514045	ATG14	autophagy related 14
MIRT518094	TRIM35	tripartite motif containing 35
MIRT518532	FLCN	folliculin
MIRT518997	NNT	nicotinamide nucleotide transhydrogenase
MIRT521054	SLC2A3	solute carrier family 2 member 3
MIRT521201	SBNO1	strawberry notch homolog 1
MIRT521812	POM121C	POM121 transmembrane nucleoporin C
MIRT522097	NUFIP2	NUFIP2, FMR1 interacting protein 2
MIRT522777	LAMP2	lysosomal associated membrane protein 2
MIRT537814	EFNB2	ephrin B2
MIRT539901	RPL14	ribosomal protein L14
MIRT540846	GNAT1	G protein subunit alpha transducin 1
MIRT541215	HOXA10	homeobox A10
MIRT541429	CBX4	chromobox 4
MIRT542809	PHC3	polyhomeotic homolog 3
MIRT542835	PDCD1	programmed cell death 1
MIRT543056	BAZ2A	bromodomain adjacent to zinc finger domain 2A
MIRT543076	APP	amyloid beta precursor protein
MIRT543309	ZNF585B	zinc finger protein 585B
MIRT543410	ANAPC13	anaphase promoting complex subunit 13
MIRT543528	PRSS21	protease, serine 21
MIRT543800	RALGAPB	Ral GTPase activating protein non-catalytic beta subunit
MIRT543838	GSG1	germ cell associated 1
MIRT544574	POLDIP3	DNA polymerase delta interacting protein 3
MIRT544592	AP5Z1	adaptor related protein complex 5 zeta 1 subunit
MIRT544915	CLSPN	claspin
MIRT544968	UGT2B4	UDP glucuronosyltransferase family 2 member B4
MIRT545189	MAP4K2	mitogen-activated protein kinase kinase kinase kinase 2
MIRT545350	CCDC83	coiled-coil domain containing 83
MIRT545685	DECR1	2,4-dienoyl-CoA reductase 1
MIRT545960	ZBTB10	zinc finger and BTB domain containing 10
MIRT545972	YWHAQ	tyrosine 3-monooxygenase/tryptophan 5-monooxygenase activation protein theta
MIRT546117	USP48	ubiquitin specific peptidase 48
MIRT546607	SALL1	spalt like transcription factor 1
MIRT546622	RUNX1T1	RUNX1 translocation partner 1
MIRT546636	RTN4	reticulon 4
MIRT547065	PNISR	PNN interacting serine and arginine rich protein
MIRT547130	PHLPP2	PH domain and leucine rich repeat protein phosphatase 2
MIRT547237	PAG1	phosphoprotein membrane anchor with glycosphingolipid microdomains 1
MIRT547304	NUCKS1	nuclear casein kinase and cyclin dependent kinase substrate 1
MIRT547405	MKX	mohawk homeobox
MIRT547458	MBD4	methyl-CpG binding domain 4, DNA glycosylase
MIRT547552	LRRFIP2	LRR binding FLII interacting protein 2
MIRT547662	KPNA3	karyopherin subunit alpha 3
MIRT547703	KPNA1	karyopherin subunit alpha 1
MIRT547972	HIGD1A	HIG1 hypoxia inducible domain family member 1A
MIRT548000	HCFC2	host cell factor C2
MIRT548017	GRB2	growth factor receptor bound protein 2
MIRT548224	FKBP1A	FK506 binding protein 1A
MIRT548274	FBXL20	F-box and leucine rich repeat protein 20
MIRT548282	FASN	fatty acid synthase
MIRT548808	CLIP4	CAP-Gly domain containing linker protein family member 4
MIRT548945	CDK17	cyclin dependent kinase 17
MIRT549077	CACUL1	CDK2 associated cullin domain 1
MIRT549125	C11orf24	chromosome 11 open reading frame 24
MIRT549275	ASH1L	ASH1 like histone lysine methyltransferase
MIRT549388	AMOT	angiomotin
MIRT550404	SLC29A1	solute carrier family 29 member 1 (Augustine blood group)
MIRT550469	OSCAR	osteoclast associated, immunoglobulin-like receptor
MIRT550617	MTHFR	methylenetetrahydrofolate reductase
MIRT550826	FAM229B	family with sequence similarity 229 member B
MIRT551382	EPM2AIP1	EPM2A interacting protein 1
MIRT551620	ZNF267	zinc finger protein 267
MIRT551739	SSU72	SSU72 homolog, RNA polymerase II CTD phosphatase
MIRT552038	DNAJC10	DnaJ heat shock protein family (Hsp40) member C10
MIRT552347	ZNF704	zinc finger protein 704
MIRT552745	YRDC	yrdC N6-threonylcarbamoyltransferase domain containing
MIRT553441	TPM3	tropomyosin 3
MIRT553564	TMEM161B	transmembrane protein 161B
MIRT553615	TM7SF3	transmembrane 7 superfamily member 3
MIRT553775	TAF13	TATA-box binding protein associated factor 13
MIRT553811	SZRD1	SUZ RNA binding domain containing 1
MIRT554964	RACGAP1	Rac GTPase activating protein 1
MIRT555034	RAB23	RAB23, member RAS oncogene family
MIRT555146	PTPRD	protein tyrosine phosphatase, receptor type D
MIRT555228	PRKAA1	protein kinase AMP-activated catalytic subunit alpha 1
MIRT555276	PRDM4	PR/SET domain 4
MIRT555433	PLPP3	phospholipid phosphatase 3
MIRT556386	LURAP1L	leucine rich adaptor protein 1 like
MIRT556857	KANK1	KN motif and ankyrin repeat domains 1
MIRT557283	HIST2H2BE	histone cluster 2 H2B family member e
MIRT557483	GPR27	G protein-coupled receptor 27
MIRT558040	EXT1	exostosin glycosyltransferase 1
MIRT558510	CYP26B1	cytochrome P450 family 26 subfamily B member 1
MIRT558591	CREBL2	cAMP responsive element binding protein like 2
MIRT558660	CNKSR3	CNKSR family member 3
MIRT559007	CA8	carbonic anhydrase 8
MIRT559156	BTN3A3	butyrophilin subfamily 3 member A3
MIRT559534	ARHGAP12	Rho GTPase activating protein 12
MIRT560854	OSBPL3	oxysterol binding protein like 3
MIRT561152	KRT33B	keratin 33B
MIRT561403	TUBB2A	tubulin beta 2A class IIa
MIRT561877	MSANTD4	Myb/SANT DNA binding domain containing 4 with coiled-coils
MIRT562030	LANCL1	LanC like 1
MIRT562205	HNRNPA2B1	heterogeneous nuclear ribonucleoprotein A2/B1
MIRT562880	KIAA1456	KIAA1456
MIRT563089	SLC25A12	solute carrier family 25 member 12
MIRT563506	DLGAP3	DLG associated protein 3
MIRT563704	THRAP3	thyroid hormone receptor associated protein 3
MIRT563848	SMDT1	single-pass membrane protein with aspartate rich tail 1
MIRT563899	RAPH1	Ras association (RalGDS/AF-6) and pleckstrin homology domains 1
MIRT564335	CCNT1	cyclin T1
MIRT564481	ZNF391	zinc finger protein 391
MIRT564555	CCDC80	coiled-coil domain containing 80
MIRT564842	ZBTB16	zinc finger and BTB domain containing 16
MIRT564953	XKR7	XK related 7
MIRT564984	WNK3	WNK lysine deficient protein kinase 3
MIRT565042	VAV2	vav guanine nucleotide exchange factor 2
MIRT565398	TGFBR3	transforming growth factor beta receptor 3
MIRT566124	RASEF	RAS and EF-hand domain containing
MIRT566653	NCKAP1	NCK associated protein 1
MIRT566833	MAP3K7	mitogen-activated protein kinase kinase kinase 7
MIRT567016	KLHL15	kelch like family member 15
MIRT567449	GNG12	G protein subunit gamma 12
MIRT567480	FZD9	frizzled class receptor 9
MIRT568024	CMTM4	CKLF like MARVEL transmembrane domain containing 4
MIRT568147	CCDC88C	coiled-coil domain containing 88C
MIRT568476	ARMC12	armadillo repeat containing 12
MIRT568578	AHNAK2	AHNAK nucleoprotein 2
MIRT568624	ACVR2A	activin A receptor type 2A
MIRT570463	TLK1	tousled like kinase 1
MIRT571122	UBE2H	ubiquitin conjugating enzyme E2 H
MIRT571286	TTLL5	tubulin tyrosine ligase like 5
MIRT571430	RIF1	replication timing regulatory factor 1
MIRT571826	PHF19	PHD finger protein 19
MIRT571931	LSM11	LSM11, U7 small nuclear RNA associated
MIRT574060	PLPBP	pyridoxal phosphate binding protein
MIRT574206	CLEC2D	C-type lectin domain family 2 member D
MIRT574541	PDIA6	protein disulfide isomerase family A member 6
MIRT574597	N4BP1	NEDD4 binding protein 1
MIRT575885	Cask	calcium/calmodulin-dependent serine protein kinase (MAGUK family)
MIRT575927	Dmpk	dystrophia myotonica-protein kinase
MIRT576098	Pdcd1	programmed cell death 1
MIRT576595	Npepps	aminopeptidase puromycin sensitive
MIRT614696	TRAK1	trafficking kinesin protein 1
MIRT616470	ADRA2B	adrenoceptor alpha 2B
MIRT618899	ANKMY1	ankyrin repeat and MYND domain containing 1
MIRT632868	GPRC5A	G protein-coupled receptor class C group 5 member A
MIRT640541	C3orf36	chromosome 3 open reading frame 36
MIRT645513	BSPRY	B-box and SPRY domain containing
MIRT646598	ANKRD36	ankyrin repeat domain 36
MIRT648787	KLHL40	kelch like family member 40
MIRT655814	NOTCH2	notch 2
MIRT658795	EIF2B2	eukaryotic translation initiation factor 2B subunit beta
MIRT659259	CUL3	cullin 3
MIRT680985	DCAF17	DDB1 and CUL4 associated factor 17
MIRT682284	RS1	retinoschisin 1
MIRT682517	GLP2R	glucagon like peptide 2 receptor
MIRT691712	FLOT2	flotillin 2
MIRT693933	HNRNPA1L2	heterogeneous nuclear ribonucleoprotein A1-like 2
MIRT701509	NEGR1	neuronal growth regulator 1
MIRT702095	MCFD2	multiple coagulation factor deficiency 2
MIRT702876	HNRNPA1	heterogeneous nuclear ribonucleoprotein A1
MIRT713422	SLC35E2B	solute carrier family 35 member E2B
MIRT714441	ARHGAP32	Rho GTPase activating protein 32
MIRT716435	RAB15	RAB15, member RAS oncogene family
MIRT717464	ADORA3	adenosine A3 receptor
MIRT720154	PPIP5K2	diphosphoinositol pentakisphosphate kinase 2
MIRT725133	SYNRG	synergin gamma
MIRT726006	ZNF91	zinc finger protein 91
MIRT726085	ZBTB5	zinc finger and BTB domain containing 5
MIRT726127	VPS33B	VPS33B, late endosome and lysosome associated
MIRT726131	CHMP3	charged multivesicular body protein 3
MIRT726142	VCL	vinculin
MIRT726157	USP3	ubiquitin specific peptidase 3
MIRT726164	USP31	ubiquitin specific peptidase 31
MIRT726220	TUBB	tubulin beta class I
MIRT726237	TRAM1	translocation associated membrane protein 1
MIRT726278	TMEM69	transmembrane protein 69
MIRT726286	PIP4P1	phosphatidylinositol-4,5-bisphosphate 4-phosphatase 1
MIRT726305	TMEM135	transmembrane protein 135
MIRT726318	TLE4	transducin like enhancer of split 4
MIRT726321	TKTL1	transketolase like 1
MIRT726324	TIMM13	translocase of inner mitochondrial membrane 13
MIRT726338	TFB1M	transcription factor B1, mitochondrial
MIRT726349	TCF3	transcription factor 3
MIRT726357	TBL1XR1	transducin beta like 1 X-linked receptor 1
MIRT726359	TBCCD1	TBCC domain containing 1
MIRT726368	TBC1D20	TBC1 domain family member 20
MIRT726371	TBC1D14	TBC1 domain family member 14
MIRT726385	TASP1	taspase 1
MIRT726409	SUPT16H	SPT16 homolog, facilitates chromatin remodeling subunit
MIRT726421	STX17	syntaxin 17
MIRT726454	SRPK1	SRSF protein kinase 1
MIRT726461	SPTLC1	serine palmitoyltransferase long chain base subunit 1
MIRT726505	SLC9A1	solute carrier family 9 member A1
MIRT726509	SLC7A5	solute carrier family 7 member 5
MIRT726544	SLC25A29	solute carrier family 25 member 29
MIRT726547	SLC25A22	solute carrier family 25 member 22
MIRT726676	RPS6KA3	ribosomal protein S6 kinase A3
MIRT726681	RPS5	ribosomal protein S5
MIRT726683	RPL36	ribosomal protein L36
MIRT726713	RNPS1	RNA binding protein with serine rich domain 1
MIRT726716	RNMT	RNA guanine-7 methyltransferase
MIRT726719	RNH1	ribonuclease/angiogenin inhibitor 1
MIRT726757	RFWD2	ring finger and WD repeat domain 2
MIRT726763	REXO1	RNA exonuclease 1 homolog
MIRT726772	RELT	RELT, TNF receptor
MIRT726788	RAP2C	RAP2C, member of RAS oncogene family
MIRT726810	RAB40B	RAB40B, member RAS oncogene family
MIRT726825	RAB11FIP2	RAB11 family interacting protein 2
MIRT726854	PSMB5	proteasome subunit beta 5
MIRT726873	PPP6C	protein phosphatase 6 catalytic subunit
MIRT726901	POU2AF1	POU class 2 associating factor 1
MIRT726909	POLE4	DNA polymerase epsilon 4, accessory subunit
MIRT726975	PEX12	peroxisomal biogenesis factor 12
MIRT727022	PANK1	pantothenate kinase 1
MIRT727027	TM9SF2	transmembrane 9 superfamily member 2
MIRT727039	OTUB1	OTU deubiquitinase, ubiquitin aldehyde binding 1
MIRT727067	NR2C2	nuclear receptor subfamily 2 group C member 2
MIRT727095	NCOR2	nuclear receptor corepressor 2
MIRT727136	MTMR4	myotubularin related protein 4
MIRT727153	MRPL40	mitochondrial ribosomal protein L40
MIRT727177	MLXIP	MLX interacting protein
MIRT727197	MIB1	mindbomb E3 ubiquitin protein ligase 1
MIRT727222	MED11	mediator complex subunit 11
MIRT727229	MCM3AP-AS1	MCM3AP antisense RNA 1
MIRT727261	ETFRF1	electron transfer flavoprotein regulatory factor 1
MIRT727267	LRRC57	leucine rich repeat containing 57
MIRT727270	LRPPRC	leucine rich pentatricopeptide repeat containing
MIRT727298	LITAF	lipopolysaccharide induced TNF factor
MIRT727348	KLC2	kinesin light chain 2
MIRT727378	TECPR2	tectonin beta-propeller repeat containing 2
MIRT727386	KATNAL1	katanin catalytic subunit A1 like 1
MIRT727425	IRAK1BP1	interleukin 1 receptor associated kinase 1 binding protein 1
MIRT727482	HYOU1	hypoxia up-regulated 1
MIRT727522	GSK3B	glycogen synthase kinase 3 beta
MIRT727584	GGA3	golgi associated, gamma adaptin ear containing, ARF binding protein 3
MIRT727604	GANAB	glucosidase II alpha subunit
MIRT727618	GABARAP	GABA type A receptor-associated protein
MIRT727648	FRYL	FRY like transcription coactivator
MIRT727700	MIGA1	mitoguardin 1
MIRT727718	AMER1	APC membrane recruitment protein 1
MIRT727813	EDC3	enhancer of mRNA decapping 3
MIRT727855	DSCR3	DSCR3 arrestin fold containing
MIRT727859	DPP8	dipeptidyl peptidase 8
MIRT727865	DNAJC9	DnaJ heat shock protein family (Hsp40) member C9
MIRT727877	DICER1	dicer 1, ribonuclease III
MIRT727909	CYLD	CYLD lysine 63 deubiquitinase
MIRT727912	CYB561A3	cytochrome b561 family member A3
MIRT727916	CUL2	cullin 2
MIRT727923	CSDE1	cold shock domain containing E1
MIRT727937	CREG1	cellular repressor of E1A stimulated genes 1
MIRT727952	CPNE1	copine 1
MIRT727998	RHOV	ras homolog family member V
MIRT728005	CDKN2AIPNL	CDKN2A interacting protein N-terminal like
MIRT728018	CDC27	cell division cycle 27
MIRT728046	CBFA2T3	CBFA2/RUNX1 translocation partner 3
MIRT728090	C6orf106	chromosome 6 open reading frame 106
MIRT728100	C2orf42	chromosome 2 open reading frame 42
MIRT728128	LRIF1	ligand dependent nuclear receptor interacting factor 1
MIRT728131	C15orf39	chromosome 15 open reading frame 39
MIRT728171	BTRC	beta-transducin repeat containing E3 ubiquitin protein ligase
MIRT728195	BSG	basigin (Ok blood group)
MIRT728264	ATP13A3	ATPase 13A3
MIRT728289	ASXL1	additional sex combs like 1, transcriptional regulator
MIRT728329	AP3M1	adaptor related protein complex 3 mu 1 subunit
MIRT728382	AFF4	AF4/FMR2 family member 4
MIRT728399	ACOX1	acyl-CoA oxidase 1
MIRT731380	TRIM29	tripartite motif containing 29
MIRT731383	INSR	insulin receptor
MIRT732725	CCND3	cyclin D3
MIRT733214	SOCS3	suppressor of cytokine signaling 3
MIRT733875	TGFB1	transforming growth factor beta 1
MIRT733876	TBR1	T-box, brain 1
MIRT733877	SMAD2	SMAD family member 2
MIRT733878	BAX	BCL2 associated X, apoptosis regulator
MIRT733914	RAB1A	RAB1A, member RAS oncogene family
MIRT734151	MMP9	matrix metallopeptidase 9
MIRT734184	TRIM14	tripartite motif containing 14
MIRT734243	MTSS1	MTSS1, I-BAR domain containing
MIRT734756	PEBP4	phosphatidylethanolamine binding protein 4
MIRT735076	OIP5	Opa interacting protein 5
MIRT737951	AP2B1	adaptor related protein complex 2 beta 1 subunit
MIRT737952	AURKAIP1	aurora kinase A interacting protein 1
MIRT737953	BCL2L12	BCL2 like 12
MIRT737954	C16orf58	chromosome 16 open reading frame 58
MIRT737955	CLU	clusterin
MIRT737956	CLUH	clustered mitochondria homolog
MIRT737957	DENND6A	DENN domain containing 6A
MIRT737958	DIAPH1	diaphanous related formin 1
MIRT737959	FBXL18	F-box and leucine rich repeat protein 18
MIRT737960	GATAD2A	GATA zinc finger domain containing 2A
MIRT737961	MAP2K3	mitogen-activated protein kinase kinase 3
MIRT737962	PLEKHB2	pleckstrin homology domain containing B2
MIRT737963	POLR2E	RNA polymerase II subunit E
MIRT737964	PPP6R3	protein phosphatase 6 regulatory subunit 3
MIRT737965	RPRD1B	regulation of nuclear pre-mRNA domain containing 1B
MIRT737966	SEC61A1	Sec61 translocon alpha 1 subunit
MIRT737967	SNCG	synuclein gamma
MIRT737968	WDR13	WD repeat domain 13
MIRT762931	C21orf62	chromosome 21 open reading frame 62
MIRT762932	CARM1	coactivator associated arginine methyltransferase 1
MIRT762933	CD274	CD274 molecule
MIRT762934	JPT2	Jupiter microtubule associated homolog 2
MIRT762935	RFK	riboflavin kinase
MIRT762936	TXNIP	thioredoxin interacting protein
MIRT783923	ZNF284	zinc finger protein 284

## Sheet: hsa-miR-29a-3p
Total 269
MIRT000682	CDK6	cyclin dependent kinase 6
MIRT001196	RAN	RAN, member RAS oncogene family
MIRT001766	BACE1	beta-secretase 1
MIRT003021	DNMT3A	DNA methyltransferase 3 alpha
MIRT003027	DNMT3B	DNA methyltransferase 3 beta
MIRT003220	COL4A2	collagen type IV alpha 2 chain
MIRT003221	COL4A1	collagen type IV alpha 1 chain
MIRT003286	MCL1	MCL1, BCL2 family apoptosis regulator
MIRT003291	BCL2	BCL2, apoptosis regulator
MIRT003343	CD276	CD276 molecule
MIRT003607	SFRP2	secreted frizzled related protein 2
MIRT003609	DKK1	dickkopf WNT signaling pathway inhibitor 1
MIRT003735	S100B	S100 calcium binding protein B
MIRT003737	IMPDH1	inosine monophosphate dehydrogenase 1
MIRT004021	GLUL	glutamate-ammonia ligase
MIRT004044	PPM1D	protein phosphatase, Mg2+/Mn2+ dependent 1D
MIRT004103	PIK3R1	phosphoinositide-3-kinase regulatory subunit 1
MIRT004420	TET1	tet methylcytosine dioxygenase 1
MIRT004564	KREMEN2	kringle containing transmembrane protein 2
MIRT004630	ZFP36	ZFP36 ring finger protein
MIRT005521	FGG	fibrinogen gamma chain
MIRT005531	FGA	fibrinogen alpha chain
MIRT005532	FGB	fibrinogen beta chain
MIRT005584	LPL	lipoprotein lipase
MIRT005591	CPEB3	cytoplasmic polyadenylation element binding protein 3
MIRT005592	CPEB4	cytoplasmic polyadenylation element binding protein 4
MIRT005668	ADAMTS9	ADAM metallopeptidase with thrombospondin type 1 motif 9
MIRT005675	ITGA11	integrin subunit alpha 11
MIRT005906	DAG1	dystroglycan 1
MIRT005907	DIABLO	diablo IAP-binding mitochondrial protein
MIRT005908	RET	ret proto-oncogene
MIRT005909	TRIM63	tripartite motif containing 63
MIRT005910	TGFB3	transforming growth factor beta 3
MIRT006111	SAPCD2	suppressor APC domain containing 2
MIRT006135	MYCN	MYCN proto-oncogene, bHLH transcription factor
MIRT006175	SPARC	secreted protein acidic and cysteine rich
MIRT006182	SERPINB9	serpin family B member 9
MIRT006250	NASP	nuclear autoantigenic sperm protein
MIRT006379	DICER1	dicer 1, ribonuclease III
MIRT006380	TNFAIP3	TNF alpha induced protein 3
MIRT006485	PPP1R13B	protein phosphatase 1 regulatory subunit 13B
MIRT006490	CDC42	cell division cycle 42
MIRT006549	NAV3	neuron navigator 3
MIRT006551	PXDN	peroxidasin
MIRT006552	BCL7A	BCL tumor suppressor 7A
MIRT006553	ITIH5	inter-alpha-trypsin inhibitor heavy chain family member 5
MIRT006873	C1QTNF6	C1q and TNF related 6
MIRT007028	PTEN	phosphatase and tensin homolog
MIRT007197	ABL1	ABL proto-oncogene 1, non-receptor tyrosine kinase
MIRT028683	COL3A1	collagen type III alpha 1 chain
MIRT035539	HBP1	HMG-box transcription factor 1
MIRT049964	ZFP91	ZFP91 zinc finger protein
MIRT049965	CYTB	cytochrome b
MIRT049966	CCDC14	coiled-coil domain containing 14
MIRT049967	AGO1	argonaute 1, RISC catalytic component
MIRT049968	RCC1L	RCC1 like
MIRT049969	EIF3E	eukaryotic translation initiation factor 3 subunit E
MIRT049970	POLD3	DNA polymerase delta 3, accessory subunit
MIRT049971	RPS6KA3	ribosomal protein S6 kinase A3
MIRT049972	FAM133A	family with sequence similarity 133 member A
MIRT049973	BCAP31	B-cell receptor associated protein 31
MIRT049974	OAZ1	ornithine decarboxylase antizyme 1
MIRT049975	RRAGC	Ras related GTP binding C
MIRT049976	GAREM2	GRB2 associated regulator of MAPK1 subtype 2
MIRT049977	RPS4X	ribosomal protein S4, X-linked
MIRT049978	KMT5C	lysine methyltransferase 5C
MIRT049979	CCT4	chaperonin containing TCP1 subunit 4
MIRT049980	SARS	seryl-tRNA synthetase
MIRT049981	PPT1	palmitoyl-protein thioesterase 1
MIRT049982	CRKL	CRK like proto-oncogene, adaptor protein
MIRT049983	SP2	Sp2 transcription factor
MIRT049984	HUWE1	HECT, UBA and WWE domain containing 1, E3 ubiquitin protein ligase
MIRT049985	SYNCRIP	synaptotagmin binding cytoplasmic RNA interacting protein
MIRT049986	HNRNPM	heterogeneous nuclear ribonucleoprotein M
MIRT049987	FAM109B	family with sequence similarity 109 member B
MIRT049988	PAN2	PAN2 poly(A) specific ribonuclease subunit
MIRT052916	KLF4	Kruppel like factor 4
MIRT052997	CCNT2	cyclin T2
MIRT053017	TRIM68	tripartite motif containing 68
MIRT053125	AKT3	AKT serine/threonine kinase 3
MIRT053292	TDG	thymine DNA glycosylase
MIRT053579	CCND2	cyclin D2
MIRT053580	MMP2	matrix metallopeptidase 2
MIRT053585	VEGFA	vascular endothelial growth factor A
MIRT053765	VDAC1	voltage dependent anion channel 1
MIRT054191	AKT2	AKT serine/threonine kinase 2
MIRT054309	CDK2	cyclin dependent kinase 2
MIRT054573	PER1	period circadian clock 1
MIRT054878	FOXO3	forkhead box O3
MIRT059476	SETDB1	SET domain bifurcated 1
MIRT061661	BTG2	BTG anti-proliferation factor 2
MIRT067384	TMTC3	transmembrane and tetratricopeptide repeat containing 3
MIRT079940	RNF138	ring finger protein 138
MIRT080797	SH3GLB1	SH3 domain containing GRB2 like, endophilin B1
MIRT081892	KCTD15	potassium channel tetramerization domain containing 15
MIRT082514	CALM3	calmodulin 3
MIRT102855	INSIG1	insulin induced gene 1
MIRT194613	NFIA	nuclear factor I A
MIRT197044	NKIRAS2	NFKB inhibitor interacting Ras like 2
MIRT207248	TET3	tet methylcytosine dioxygenase 3
MIRT207754	VHL	von Hippel-Lindau tumor suppressor
MIRT210968	TET2	tet methylcytosine dioxygenase 2
MIRT211649	ABCE1	ATP binding cassette subfamily E member 1
MIRT213229	REST	RE1 silencing transcription factor
MIRT225102	GOLGA7	golgin A7
MIRT250480	MAZ	MYC associated zinc finger protein
MIRT264264	FAM102B	family with sequence similarity 102 member B
MIRT303362	MXD1	MAX dimerization protein 1
MIRT316341	ULBP2	UL16 binding protein 2
MIRT401475	CRYBG1	crystallin beta-gamma domain containing 1
MIRT437368	LAMC2	laminin subunit gamma 2
MIRT437373	ITGA6	integrin subunit alpha 6
MIRT437410	DNMT1	DNA methyltransferase 1
MIRT437545	COL5A2	collagen type V alpha 2 chain
MIRT437546	COL10A1	collagen type X alpha 1 chain
MIRT437547	FBN1	fibrillin 1
MIRT437548	SERPINH1	serpin family H member 1
MIRT437550	LOX	lysyl oxidase
MIRT437551	PDGFRB	platelet derived growth factor receptor beta
MIRT437709	PHACTR2	phosphatase and actin regulator 2
MIRT437712	TUBB2A	tubulin beta 2A class IIa
MIRT437715	EMP1	epithelial membrane protein 1
MIRT437718	SNX24	sorting nexin 24
MIRT437721	AMFR	autocrine motility factor receptor
MIRT437724	RIOK3	RIO kinase 3
MIRT437727	WDR26	WD repeat domain 26
MIRT437730	DSC2	desmocollin 2
MIRT438098	CDC7	cell division cycle 7
MIRT438257	TRAF4	TNF receptor associated factor 4
MIRT438265	CALCR	calcitonin receptor
MIRT438266	CD93	CD93 molecule
MIRT438267	GPR85	G protein-coupled receptor 85
MIRT438268	SRGAP2	SLIT-ROBO Rho GTPase activating protein 2
MIRT438274	CEACAM6	carcinoembryonic antigen related cell adhesion molecule 6
MIRT438346	CCND1	cyclin D1
MIRT438347	CDK4	cyclin dependent kinase 4
MIRT438434	RNASEL	ribonuclease L
MIRT438679	IGF1	insulin like growth factor 1
MIRT454813	NEDD9	neural precursor cell expressed, developmentally down-regulated 9
MIRT456828	MORF4L2	mortality factor 4 like 2
MIRT462152	RPL22	ribosomal protein L22
MIRT465313	TRAM2	translocation associated membrane protein 2
MIRT467809	SLC2A14	solute carrier family 2 member 14
MIRT467830	SLC29A2	solute carrier family 29 member 2
MIRT467969	SLC16A1	solute carrier family 16 member 1
MIRT468226	SGK1	serum/glucocorticoid regulated kinase 1
MIRT469449	REL	REL proto-oncogene, NF-kB subunit
MIRT469724	RAB40C	RAB40C, member RAS oncogene family
MIRT469842	R3HDM4	R3H domain containing 4
MIRT472645	NAA40	N(alpha)-acetyltransferase 40, NatD catalytic subunit
MIRT474207	P3H1	prolyl 3-hydroxylase 1
MIRT474575	KLHDC3	kelch domain containing 3
MIRT475838	HDGF	heparin binding growth factor
MIRT476722	FRK	fyn related Src family tyrosine kinase
MIRT476773	FOS	Fos proto-oncogene, AP-1 transcription factor subunit
MIRT477472	ELMSAN1	ELM2 and Myb/SANT domain containing 1
MIRT477925	DUSP2	dual specificity phosphatase 2
MIRT478669	CTC1	CST telomere replication complex component 1
MIRT478711	CSRNP2	cysteine and serine rich nuclear protein 2
MIRT478984	COMMD2	COMM domain containing 2
MIRT479825	CCNA2	cyclin A2
MIRT479900	CCDC117	coiled-coil domain containing 117
MIRT480067	CAND1	cullin associated and neddylation dissociated 1
MIRT480982	BBC3	BCL2 binding component 3
MIRT482013	AMER1	APC membrane recruitment protein 1
MIRT492514	RAET1L	retinoic acid early transcript 1L
MIRT493826	FSCN1	fascin actin-bundling protein 1
MIRT495937	SLC7A5P2	solute carrier family 7 member 5 pseudogene 2
MIRT496359	PPY	pancreatic polypeptide
MIRT496663	TMEM237	transmembrane protein 237
MIRT497645	GLDN	gliomedin
MIRT501877	MORF4L1	mortality factor 4 like 1
MIRT502933	CDC42SE1	CDC42 small effector 1
MIRT506748	RTL6	retrotransposon Gag like 6
MIRT507169	GAS2L3	growth arrest specific 2 like 3
MIRT514919	MDM2	MDM2 proto-oncogene
MIRT523963	DYNLT1	dynein light chain Tctex-type 1
MIRT527676	CASP8	caspase 8
MIRT536935	HECW1	HECT, C2 and WW domain containing E3 ubiquitin protein ligase 1
MIRT537360	FJX1	four jointed box 1
MIRT537688	ENPP2	ectonucleotide pyrophosphatase/phosphodiesterase 2
MIRT538123	DDX6	DEAD-box helicase 6
MIRT538814	C21orf91	chromosome 21 open reading frame 91
MIRT546936	PTP4A1	protein tyrosine phosphatase type IVA, member 1
MIRT547103	PLAG1	PLAG1 zinc finger
MIRT547822	ISG20L2	interferon stimulated exonuclease gene 20 like 2
MIRT548238	FEM1B	fem-1 homolog B
MIRT550037	WWTR1	WW domain containing transcription regulator 1
MIRT552620	ZBTB5	zinc finger and BTB domain containing 5
MIRT556561	LIMS1	LIM zinc finger domain containing 1
MIRT558858	CDC23	cell division cycle 23
MIRT565486	SPRTN	SprT-like N-terminal domain
MIRT568204	CBX6	chromobox 6
MIRT576775	Tmem127	transmembrane protein 127
MIRT576959	Pigs	phosphatidylinositol glycan anchor biosynthesis, class S
MIRT610004	PIGS	phosphatidylinositol glycan anchor biosynthesis class S
MIRT616512	COX7A2L	cytochrome c oxidase subunit 7A2 like
MIRT640888	ENTPD1	ectonucleoside triphosphate diphosphohydrolase 1
MIRT641351	RAB11FIP1	RAB11 family interacting protein 1
MIRT642979	TESPA1	thymocyte expressed, positive selection associated 1
MIRT643635	YY2	YY2 transcription factor
MIRT644387	ZNF286A	zinc finger protein 286A
MIRT650750	YAE1D1	Yae1 domain containing 1
MIRT661586	EPHX2	epoxide hydrolase 2
MIRT664288	MRM3	mitochondrial rRNA methyltransferase 3
MIRT689394	ZNF850	zinc finger protein 850
MIRT693816	SEC31A	SEC31 homolog A, COPII coat complex component
MIRT694533	TRIM72	tripartite motif containing 72
MIRT694629	ZFPM1	zinc finger protein, FOG family member 1
MIRT695136	PRY2	PTPN13-like, Y-linked 2
MIRT695153	PRY	PTPN13-like, Y-linked
MIRT703642	FBRS	fibrosin
MIRT704435	CTNNBIP1	catenin beta interacting protein 1
MIRT704552	CNBP	CCHC-type zinc finger nucleic acid binding protein
MIRT704968	CBX2	chromobox 2
MIRT705498	ASXL2	additional sex combs like 2, transcriptional regulator
MIRT707995	OTUD4	OTU deubiquitinase 4
MIRT708742	FAM71F2	family with sequence similarity 71 member F2
MIRT710622	COLEC10	collectin subfamily member 10
MIRT713057	IFRD1	interferon related developmental regulator 1
MIRT715513	MAPKBP1	mitogen-activated protein kinase binding protein 1
MIRT720771	FAM193A	family with sequence similarity 193 member A
MIRT731254	MUC1	mucin 1, cell surface associated
MIRT731396	CYP2C19	cytochrome P450 family 2 subfamily C member 19
MIRT731495	AKT3	AKT serine/threonine kinase 3
MIRT731594	ITGB1	integrin subunit beta 1
MIRT731724	ROBO1	roundabout guidance receptor 1
MIRT732349	CACNA1C	calcium voltage-gated channel subunit alpha1 C
MIRT732619	FSTL1	follistatin like 1
MIRT732669	KEAP1	kelch like ECH associated protein 1
MIRT732682	ALDH5A1	aldehyde dehydrogenase 5 family member A1
MIRT732683	SLC22A7	solute carrier family 22 member 7
MIRT732939	GSK3B	glycogen synthase kinase 3 beta
MIRT733083	ADAM12	ADAM metallopeptidase domain 12
MIRT733335	HMGCR	3-hydroxy-3-methylglutaryl-CoA reductase
MIRT733336	AHR	aryl hydrocarbon receptor
MIRT733413	IFNAR1	interferon alpha and beta receptor subunit 1
MIRT733427	MYC	MYC proto-oncogene, bHLH transcription factor
MIRT734292	COL1A2	collagen type I alpha 2 chain
MIRT734293	RASGRP1	RAS guanyl releasing protein 1
MIRT734597	QKI	QKI, KH domain containing RNA binding
MIRT734636	NMI	N-myc and STAT interactor
MIRT734859	ITGB1	integrin subunit beta 1
MIRT735110	CLDN1	claudin 1
MIRT735143	KDM5B	lysine demethylase 5B
MIRT735251	ELN	elastin
MIRT735296	LAMA2	laminin subunit alpha 2
MIRT735526	TFEB	transcription factor EB
MIRT735527	ATG9A	autophagy related 9A
MIRT739558	AGAP1	ArfGAP with GTPase domain, ankyrin repeat and PH domain 1
MIRT739559	C4orf26	chromosome 4 open reading frame 26
MIRT739560	DENND6A	DENN domain containing 6A
MIRT739561	DOT1L	DOT1 like histone lysine methyltransferase
MIRT739562	EREG	epiregulin
MIRT739563	FAM53C	family with sequence similarity 53 member C
MIRT739564	FMNL3	formin like 3
MIRT739565	GTDC1	glycosyltransferase like domain containing 1
MIRT739566	ID3	inhibitor of DNA binding 3, HLH protein
MIRT739567	KDM6B	lysine demethylase 6B
MIRT739568	RHBDD1	rhomboid domain containing 1
MIRT739569	TNRC18	trinucleotide repeat containing 18
MIRT764374	EDC3	enhancer of mRNA decapping 3
MIRT764375	GLRX3	glutaredoxin 3
MIRT764376	SLC30A10	solute carrier family 30 member 10
MIRT764377	SURF2	surfeit 2
MIRT764378	UBE2Q1	ubiquitin conjugating enzyme E2 Q1
MIRT784402	METTL15	methyltransferase like 15
MIRT790211	BMT2	base methyltransferase of 25S rRNA 2 homolog
MIRT790212	ZBTB34	zinc finger and BTB domain containing 34

## Sheet: hsa-miR-29b-3p
Total 266
MIRT000095	TGFB3	transforming growth factor beta 3
MIRT000096	HDAC4	histone deacetylase 4
MIRT000097	CTNNBIP1	catenin beta interacting protein 1
MIRT000098	COL5A3	collagen type V alpha 3 chain
MIRT000099	COL4A2	collagen type IV alpha 2 chain
MIRT000100	COL1A1	collagen type I alpha 1 chain
MIRT000101	ACVR2A	activin A receptor type 2A
MIRT000445	SP1	Sp1 transcription factor
MIRT000684	CDK6	cyclin dependent kinase 6
MIRT000930	BACE1	beta-secretase 1
MIRT002310	SFPQ	splicing factor proline and glutamine rich
MIRT002316	DNAJB11	DnaJ heat shock protein family (Hsp40) member B11
MIRT003026	DNMT3B	DNA methyltransferase 3 beta
MIRT003029	DNMT3A	DNA methyltransferase 3 alpha
MIRT003287	MCL1	MCL1, BCL2 family apoptosis regulator
MIRT003290	BCL2	BCL2, apoptosis regulator
MIRT003661	DNMT1	DNA methyltransferase 1
MIRT003736	S100B	S100 calcium binding protein B
MIRT003813	VEGFA	vascular endothelial growth factor A
MIRT004308	ESR1	estrogen receptor 1
MIRT004312	NCOA3	nuclear receptor coactivator 3
MIRT004419	TET1	tet methylcytosine dioxygenase 1
MIRT004510	TCL1A	T-cell leukemia/lymphoma 1A
MIRT005381	Mmp15	matrix metallopeptidase 15
MIRT005383	MMP15	matrix metallopeptidase 15
MIRT005385	MMP24	matrix metallopeptidase 24
MIRT005387	Mmp24	matrix metallopeptidase 24
MIRT005486	GRN	granulin precursor
MIRT005522	FGG	fibrinogen gamma chain
MIRT005533	FGA	fibrinogen alpha chain
MIRT005534	FGB	fibrinogen beta chain
MIRT005567	COL3A1	collagen type III alpha 1 chain
MIRT005568	COL4A1	collagen type IV alpha 1 chain
MIRT005570	MMP2	matrix metallopeptidase 2
MIRT005614	BBC3	BCL2 binding component 3
MIRT005667	ADAM12	ADAM metallopeptidase domain 12
MIRT005669	NID1	nidogen 1
MIRT006054	HMGA2	high mobility group AT-hook 2
MIRT006058	TGFB2	transforming growth factor beta 2
MIRT006059	TGFB1	transforming growth factor beta 1
MIRT006060	BMP1	bone morphogenetic protein 1
MIRT006098	PTEN	phosphatase and tensin homolog
MIRT006251	NASP	nuclear autoantigenic sperm protein
MIRT006486	PPP1R13B	protein phosphatase 1 regulatory subunit 13B
MIRT006488	CDC42	cell division cycle 42
MIRT006753	GSK3B	glycogen synthase kinase 3 beta
MIRT006815	PIK3CG	phosphatidylinositol-4,5-bisphosphate 3-kinase catalytic subunit gamma
MIRT006915	NKIRAS2	NFKB inhibitor interacting Ras like 2
MIRT007011	RAX	retina and anterior neural fold homeobox
MIRT007033	TBX21	T-box 21
MIRT007034	IFNG	interferon gamma
MIRT007102	DUSP2	dual specificity phosphatase 2
MIRT007254	FOS	Fos proto-oncogene, AP-1 transcription factor subunit
MIRT027237	PIK3R1	phosphoinositide-3-kinase regulatory subunit 1
MIRT027238	IMPDH1	inosine monophosphate dehydrogenase 1
MIRT027239	MYCN	MYCN proto-oncogene, bHLH transcription factor
MIRT048359	SCAF8	SR-related CTD associated factor 8
MIRT048360	CLDN1	claudin 1
MIRT048361	MRPS35	mitochondrial ribosomal protein S35
MIRT048362	RSL24D1	ribosomal L24 domain containing 1
MIRT048363	LRP10	LDL receptor related protein 10
MIRT048364	HP1BP3	heterochromatin protein 1 binding protein 3
MIRT048365	B4GALT5	beta-1,4-galactosyltransferase 5
MIRT048366	KIAA1671	KIAA1671
MIRT048367	NNT	nicotinamide nucleotide transhydrogenase
MIRT048368	IFIH1	interferon induced with helicase C domain 1
MIRT048369	TPT1	tumor protein, translationally-controlled 1
MIRT048370	RUNDC3B	RUN domain containing 3B
MIRT048371	CECR2	CECR2, histone acetyl-lysine reader
MIRT048372	TPD52L2	tumor protein D52 like 2
MIRT048373	NUS1	NUS1 dehydrodolichyl diphosphate synthase subunit
MIRT048374	CIT	citron rho-interacting serine/threonine kinase
MIRT048375	RACK1	receptor for activated C kinase 1
MIRT048376	SMARCC1	SWI/SNF related, matrix associated, actin dependent regulator of chromatin subfamily c member 1
MIRT048377	PRKAA1	protein kinase AMP-activated catalytic subunit alpha 1
MIRT048378	PIGN	phosphatidylinositol glycan anchor biosynthesis class N
MIRT048379	RPS4X	ribosomal protein S4, X-linked
MIRT048380	CCSAP	centriole, cilia and spindle associated protein
MIRT048381	CALU	calumenin
MIRT048382	NREP	neuronal regeneration related protein
MIRT048383	MKI67	marker of proliferation Ki-67
MIRT053293	TDG	thymine DNA glycosylase
MIRT053581	CCND2	cyclin D2
MIRT053738	COL4A5	collagen type IV alpha 5 chain
MIRT053739	COL7A1	collagen type VII alpha 1 chain
MIRT053740	COL15A1	collagen type XV alpha 1 chain
MIRT053741	COL2A1	collagen type II alpha 1 chain
MIRT053742	COL4A6	collagen type IV alpha 6 chain
MIRT053743	CSGALNACT2	chondroitin sulfate N-acetylgalactosaminyltransferase 2
MIRT053744	SOX12	SRY-box 12
MIRT053745	MAP2K6	mitogen-activated protein kinase kinase 6
MIRT053746	TGIF2	TGFB induced factor homeobox 2
MIRT053747	SERPINH1	serpin family H member 1
MIRT053748	NOTCH2	notch 2
MIRT053749	PPARD	peroxisome proliferator activated receptor delta
MIRT054045	SNAI3	snail family transcriptional repressor 3
MIRT054192	AKT2	AKT serine/threonine kinase 2
MIRT054574	PER1	period circadian clock 1
MIRT060983	LAMC1	laminin subunit gamma 1
MIRT061662	BTG2	BTG anti-proliferation factor 2
MIRT067385	TMTC3	transmembrane and tetratricopeptide repeat containing 3
MIRT079942	RNF138	ring finger protein 138
MIRT080798	SH3GLB1	SH3 domain containing GRB2 like, endophilin B1
MIRT081893	KCTD15	potassium channel tetramerization domain containing 15
MIRT082515	CALM3	calmodulin 3
MIRT085293	CCNT2	cyclin T2
MIRT102856	INSIG1	insulin induced gene 1
MIRT207249	TET3	tet methylcytosine dioxygenase 3
MIRT207755	VHL	von Hippel-Lindau tumor suppressor
MIRT210969	TET2	tet methylcytosine dioxygenase 2
MIRT211650	ABCE1	ATP binding cassette subfamily E member 1
MIRT213230	REST	RE1 silencing transcription factor
MIRT225103	GOLGA7	golgin A7
MIRT250481	MAZ	MYC associated zinc finger protein
MIRT264266	FAM102B	family with sequence similarity 102 member B
MIRT267090	ZFP91	ZFP91 zinc finger protein
MIRT303363	MXD1	MAX dimerization protein 1
MIRT316344	ULBP2	UL16 binding protein 2
MIRT401476	CRYBG1	crystallin beta-gamma domain containing 1
MIRT437369	LAMC2	laminin subunit gamma 2
MIRT437372	ITGA6	integrin subunit alpha 6
MIRT437552	COL5A2	collagen type V alpha 2 chain
MIRT437553	COL10A1	collagen type X alpha 1 chain
MIRT437554	SPARC	secreted protein acidic and cysteine rich
MIRT437555	FBN1	fibrillin 1
MIRT437556	LOX	lysyl oxidase
MIRT437557	PDGFRB	platelet derived growth factor receptor beta
MIRT437710	PHACTR2	phosphatase and actin regulator 2
MIRT437713	TUBB2A	tubulin beta 2A class IIa
MIRT437716	EMP1	epithelial membrane protein 1
MIRT437719	SNX24	sorting nexin 24
MIRT437722	AMFR	autocrine motility factor receptor
MIRT437725	RIOK3	RIO kinase 3
MIRT437728	WDR26	WD repeat domain 26
MIRT437731	DSC2	desmocollin 2
MIRT437870	IL32	interleukin 32
MIRT438911	GATA3	GATA binding protein 3
MIRT438912	PDGFRA	platelet derived growth factor receptor alpha
MIRT438913	PDGFC	platelet derived growth factor C
MIRT438914	PDGFB	platelet derived growth factor subunit B
MIRT438915	PDGFA	platelet derived growth factor subunit A
MIRT438916	MMP9	matrix metallopeptidase 9
MIRT438917	LOXL4	lysyl oxidase like 4
MIRT438918	LOXL2	lysyl oxidase like 2
MIRT438919	ITGB1	integrin subunit beta 1
MIRT438920	ANGPTL4	angiopoietin like 4
MIRT454812	NEDD9	neural precursor cell expressed, developmentally down-regulated 9
MIRT456827	MORF4L2	mortality factor 4 like 2
MIRT462151	RPL22	ribosomal protein L22
MIRT465314	TRAM2	translocation associated membrane protein 2
MIRT467808	SLC2A14	solute carrier family 2 member 14
MIRT467829	SLC29A2	solute carrier family 29 member 2
MIRT467971	SLC16A1	solute carrier family 16 member 1
MIRT468225	SGK1	serum/glucocorticoid regulated kinase 1
MIRT469448	REL	REL proto-oncogene, NF-kB subunit
MIRT469723	RAB40C	RAB40C, member RAS oncogene family
MIRT469841	R3HDM4	R3H domain containing 4
MIRT472643	NAA40	N(alpha)-acetyltransferase 40, NatD catalytic subunit
MIRT474209	P3H1	prolyl 3-hydroxylase 1
MIRT474576	KLHDC3	kelch domain containing 3
MIRT475837	HDGF	heparin binding growth factor
MIRT476721	FRK	fyn related Src family tyrosine kinase
MIRT477473	ELMSAN1	ELM2 and Myb/SANT domain containing 1
MIRT478668	CTC1	CST telomere replication complex component 1
MIRT478710	CSRNP2	cysteine and serine rich nuclear protein 2
MIRT478985	COMMD2	COMM domain containing 2
MIRT479826	CCNA2	cyclin A2
MIRT479901	CCDC117	coiled-coil domain containing 117
MIRT480066	CAND1	cullin associated and neddylation dissociated 1
MIRT482012	AMER1	APC membrane recruitment protein 1
MIRT489024	C1QTNF6	C1q and TNF related 6
MIRT492513	RAET1L	retinoic acid early transcript 1L
MIRT493825	FSCN1	fascin actin-bundling protein 1
MIRT495936	SLC7A5P2	solute carrier family 7 member 5 pseudogene 2
MIRT496358	PPY	pancreatic polypeptide
MIRT496662	TMEM237	transmembrane protein 237
MIRT497644	GLDN	gliomedin
MIRT501878	MORF4L1	mortality factor 4 like 1
MIRT502932	CDC42SE1	CDC42 small effector 1
MIRT506750	RTL6	retrotransposon Gag like 6
MIRT507168	GAS2L3	growth arrest specific 2 like 3
MIRT514918	MDM2	MDM2 proto-oncogene
MIRT523962	DYNLT1	dynein light chain Tctex-type 1
MIRT527675	CASP8	caspase 8
MIRT536936	HECW1	HECT, C2 and WW domain containing E3 ubiquitin protein ligase 1
MIRT537359	FJX1	four jointed box 1
MIRT537687	ENPP2	ectonucleotide pyrophosphatase/phosphodiesterase 2
MIRT538124	DDX6	DEAD-box helicase 6
MIRT538813	C21orf91	chromosome 21 open reading frame 91
MIRT546938	PTP4A1	protein tyrosine phosphatase type IVA, member 1
MIRT547104	PLAG1	PLAG1 zinc finger
MIRT547823	ISG20L2	interferon stimulated exonuclease gene 20 like 2
MIRT548237	FEM1B	fem-1 homolog B
MIRT550036	WWTR1	WW domain containing transcription regulator 1
MIRT552619	ZBTB5	zinc finger and BTB domain containing 5
MIRT556562	LIMS1	LIM zinc finger domain containing 1
MIRT558857	CDC23	cell division cycle 23
MIRT565485	SPRTN	SprT-like N-terminal domain
MIRT568205	CBX6	chromobox 6
MIRT576774	Tmem127	transmembrane protein 127
MIRT576958	Pigs	phosphatidylinositol glycan anchor biosynthesis, class S
MIRT610003	PIGS	phosphatidylinositol glycan anchor biosynthesis class S
MIRT616511	COX7A2L	cytochrome c oxidase subunit 7A2 like
MIRT640887	ENTPD1	ectonucleoside triphosphate diphosphohydrolase 1
MIRT641350	RAB11FIP1	RAB11 family interacting protein 1
MIRT642978	TESPA1	thymocyte expressed, positive selection associated 1
MIRT643634	YY2	YY2 transcription factor
MIRT644386	ZNF286A	zinc finger protein 286A
MIRT650749	YAE1D1	Yae1 domain containing 1
MIRT661585	EPHX2	epoxide hydrolase 2
MIRT664287	MRM3	mitochondrial rRNA methyltransferase 3
MIRT689393	ZNF850	zinc finger protein 850
MIRT693815	SEC31A	SEC31 homolog A, COPII coat complex component
MIRT694532	TRIM72	tripartite motif containing 72
MIRT694628	ZFPM1	zinc finger protein, FOG family member 1
MIRT695135	PRY2	PTPN13-like, Y-linked 2
MIRT695152	PRY	PTPN13-like, Y-linked
MIRT703640	FBRS	fibrosin
MIRT704551	CNBP	CCHC-type zinc finger nucleic acid binding protein
MIRT704967	CBX2	chromobox 2
MIRT705497	ASXL2	additional sex combs like 2, transcriptional regulator
MIRT707993	OTUD4	OTU deubiquitinase 4
MIRT708741	FAM71F2	family with sequence similarity 71 member F2
MIRT710621	COLEC10	collectin subfamily member 10
MIRT713056	IFRD1	interferon related developmental regulator 1
MIRT715515	MAPKBP1	mitogen-activated protein kinase binding protein 1
MIRT720770	FAM193A	family with sequence similarity 193 member A
MIRT731925	AQP4	aquaporin 4
MIRT732556	KIF1B	kinesin family member 1B
MIRT733068	LASP1	LIM and SH3 protein 1
MIRT733069	PPIC	peptidylprolyl isomerase C
MIRT733299	KDM2A	lysine demethylase 2A
MIRT733945	HMGCR	3-hydroxy-3-methylglutaryl-CoA reductase
MIRT734056	TNFAIP3	TNF alpha induced protein 3
MIRT734214	COL5A1	collagen type V alpha 1 chain
MIRT734215	COL6A3	collagen type VI alpha 3 chain
MIRT734216	LAMA2	laminin subunit alpha 2
MIRT734217	THBS2	thrombospondin 2
MIRT734238	MEN1	menin 1
MIRT734349	STAT3	signal transducer and activator of transcription 3
MIRT734896	LRP6	LDL receptor related protein 6
MIRT734897	ELAVL1	ELAV like RNA binding protein 1
MIRT734903	PATZ1	POZ/BTB and AT hook containing zinc finger 1
MIRT734993	AKT3	AKT serine/threonine kinase 3
MIRT735343	MYC	MYC proto-oncogene, bHLH transcription factor
MIRT739580	AGAP1	ArfGAP with GTPase domain, ankyrin repeat and PH domain 1
MIRT739581	C4orf26	chromosome 4 open reading frame 26
MIRT739582	CD276	CD276 molecule
MIRT739583	DENND6A	DENN domain containing 6A
MIRT739584	DOT1L	DOT1 like histone lysine methyltransferase
MIRT739585	EREG	epiregulin
MIRT739586	FAM53C	family with sequence similarity 53 member C
MIRT739587	FMNL3	formin like 3
MIRT739588	GTDC1	glycosyltransferase like domain containing 1
MIRT739589	ID3	inhibitor of DNA binding 3, HLH protein
MIRT739590	KDM6B	lysine demethylase 6B
MIRT739591	RHBDD1	rhomboid domain containing 1
MIRT739592	TNRC18	trinucleotide repeat containing 18
MIRT764385	EDC3	enhancer of mRNA decapping 3
MIRT764386	GLRX3	glutaredoxin 3
MIRT764387	SLC30A10	solute carrier family 30 member 10
MIRT764388	SURF2	surfeit 2
MIRT764389	UBE2Q1	ubiquitin conjugating enzyme E2 Q1
MIRT784413	METTL15	methyltransferase like 15
MIRT790214	BMT2	base methyltransferase of 25S rRNA 2 homolog
MIRT790215	ZBTB34	zinc finger and BTB domain containing 34

## Sheet: hsa-miR-29c-3p
Total 262
MIRT000927	COL3A1	collagen type III alpha 1 chain
MIRT000928	COL1A1	collagen type I alpha 1 chain
MIRT001921	TDG	thymine DNA glycosylase
MIRT001922	SPARC	secreted protein acidic and cysteine rich
MIRT001923	LAMC1	laminin subunit gamma 1
MIRT001925	COL15A1	collagen type XV alpha 1 chain
MIRT001926	COL4A2	collagen type IV alpha 2 chain
MIRT001927	COL4A1	collagen type IV alpha 1 chain
MIRT001928	COL1A2	collagen type I alpha 2 chain
MIRT001929	GAPDH	glyceraldehyde-3-phosphate dehydrogenase
MIRT003025	DNMT3B	DNA methyltransferase 3 beta
MIRT003028	DNMT3A	DNA methyltransferase 3 alpha
MIRT003200	CDK6	cyclin dependent kinase 6
MIRT003288	MCL1	MCL1, BCL2 family apoptosis regulator
MIRT003289	BCL2	BCL2, apoptosis regulator
MIRT003829	FBN1	fibrillin 1
MIRT003994	SRSF10	serine and arginine rich splicing factor 10
MIRT004631	CD276	CD276 molecule
MIRT005375	Col6a2	collagen, type VI, alpha 2
MIRT005376	Ctsk	cathepsin K
MIRT005382	Mmp15	matrix metallopeptidase 15
MIRT005384	MMP15	matrix metallopeptidase 15
MIRT005386	MMP24	matrix metallopeptidase 24
MIRT005388	Mmp24	matrix metallopeptidase 24
MIRT005525	FGG	fibrinogen gamma chain
MIRT005526	FGB	fibrinogen beta chain
MIRT005527	FGA	fibrinogen alpha chain
MIRT006382	COL7A1	collagen type VII alpha 1 chain
MIRT006383	COL21A1	collagen type XXI alpha 1 chain
MIRT006384	TFAP2C	transcription factor AP-2 gamma
MIRT006385	WNT4	Wnt family member 4
MIRT006386	IGFBP1	insulin like growth factor binding protein 1
MIRT006487	PPP1R13B	protein phosphatase 1 regulatory subunit 13B
MIRT006489	CDC42	cell division cycle 42
MIRT020357	PIK3R1	phosphoinositide-3-kinase regulatory subunit 1
MIRT020358	MKL2	MKL1/myocardin like 2
MIRT020359	C12orf76	chromosome 12 open reading frame 76
MIRT020360	NUMB	NUMB, endocytic adaptor protein
MIRT020361	ZNF45	zinc finger protein 45
MIRT020362	SH3GLB1	SH3 domain containing GRB2 like, endophilin B1
MIRT020363	IRF2BP2	interferon regulatory factor 2 binding protein 2
MIRT020364	WSB2	WD repeat and SOCS box containing 2
MIRT020365	PURG	purine rich element binding protein G
MIRT020366	CDV3	CDV3 homolog
MIRT020367	JUN	Jun proto-oncogene, AP-1 transcription factor subunit
MIRT020368	TIPRL	TOR signaling pathway regulator
MIRT020369	OIP5	Opa interacting protein 5
MIRT020370	SCAF11	SR-related CTD associated factor 11
MIRT020371	GNB4	G protein subunit beta 4
MIRT020372	R3HDM4	R3H domain containing 4
MIRT020373	ADO	2-aminoethanethiol dioxygenase
MIRT020374	FAM102B	family with sequence similarity 102 member B
MIRT020375	KCTD15	potassium channel tetramerization domain containing 15
MIRT020376	U2SURP	U2 snRNP associated SURP domain containing
MIRT020377	KLHL28	kelch like family member 28
MIRT020378	BFAR	bifunctional apoptosis regulator
MIRT020379	CDC42SE1	CDC42 small effector 1
MIRT020380	PPP1R14C	protein phosphatase 1 regulatory inhibitor subunit 14C
MIRT020381	HMGCR	3-hydroxy-3-methylglutaryl-CoA reductase
MIRT020382	SOWAHC	sosondowah ankyrin repeat domain family member C
MIRT020383	TXNDC16	thioredoxin domain containing 16
MIRT020384	ELMSAN1	ELM2 and Myb/SANT domain containing 1
MIRT020385	IRGQ	immunity related GTPase Q
MIRT020386	PDHX	pyruvate dehydrogenase complex component X
MIRT020387	CEP68	centrosomal protein 68
MIRT020388	NKIRAS2	NFKB inhibitor interacting Ras like 2
MIRT020389	VEGFA	vascular endothelial growth factor A
MIRT020390	ZBTB10	zinc finger and BTB domain containing 10
MIRT020391	AKT3	AKT serine/threonine kinase 3
MIRT020392	SPIN4	spindlin family member 4
MIRT020393	KIAA0895	KIAA0895
MIRT020394	CDC23	cell division cycle 23
MIRT020395	DDX21	DExD-box helicase 21
MIRT020396	BCL11A	B-cell CLL/lymphoma 11A
MIRT020397	CCNT2	cyclin T2
MIRT020398	DICER1	dicer 1, ribonuclease III
MIRT020399	FREM2	FRAS1 related extracellular matrix protein 2
MIRT020400	TMTC3	transmembrane and tetratricopeptide repeat containing 3
MIRT020401	AMER1	APC membrane recruitment protein 1
MIRT020402	KIAA1549	KIAA1549
MIRT020403	DCAF12	DDB1 and CUL4 associated factor 12
MIRT020404	ANKRD13C	ankyrin repeat domain 13C
MIRT020405	HDGF	heparin binding growth factor
MIRT020406	MORF4L1	mortality factor 4 like 1
MIRT020407	PLAG1	PLAG1 zinc finger
MIRT020408	RAB30	RAB30, member RAS oncogene family
MIRT020409	KMT5C	lysine methyltransferase 5C
MIRT020410	OTULIN	OTU deubiquitinase with linear linkage specificity
MIRT020411	PRKAB2	protein kinase AMP-activated non-catalytic subunit beta 2
MIRT020412	KDM5B	lysine demethylase 5B
MIRT020413	BACH2	BTB domain and CNC homolog 2
MIRT020414	RNF19A	ring finger protein 19A, RBR E3 ubiquitin protein ligase
MIRT020415	MYCN	MYCN proto-oncogene, bHLH transcription factor
MIRT020416	BACE1	beta-secretase 1
MIRT044232	MMS19	MMS19 homolog, cytosolic iron-sulfur assembly component
MIRT044233	C15orf52	chromosome 15 open reading frame 52
MIRT044234	MTHFD2	methylenetetrahydrofolate dehydrogenase (NADP+ dependent) 2, methenyltetrahydrofolate cyclohydrolase
MIRT044235	CTC1	CST telomere replication complex component 1
MIRT044236	XK	X-linked Kx blood group
MIRT044237	TIMM44	translocase of inner mitochondrial membrane 44
MIRT044238	PSMA2	proteasome subunit alpha 2
MIRT044239	CHIC2	cysteine rich hydrophobic domain 2
MIRT044240	HUWE1	HECT, UBA and WWE domain containing 1, E3 ubiquitin protein ligase
MIRT044241	STK19	serine/threonine kinase 19
MIRT044242	PPT1	palmitoyl-protein thioesterase 1
MIRT044243	BCKDHA	branched chain keto acid dehydrogenase E1, alpha polypeptide
MIRT044244	PPM1D	protein phosphatase, Mg2+/Mn2+ dependent 1D
MIRT044245	FAM126B	family with sequence similarity 126 member B
MIRT053245	MMP2	matrix metallopeptidase 2
MIRT053343	SIRT1	sirtuin 1
MIRT053517	RCC2	regulator of chromosome condensation 2
MIRT053582	CCND2	cyclin D2
MIRT053594	PTEN	phosphatase and tensin homolog
MIRT054193	AKT2	AKT serine/threonine kinase 2
MIRT054276	CTNND1	catenin delta 1
MIRT054575	PER1	period circadian clock 1
MIRT054731	TMEM132A	transmembrane protein 132A
MIRT054732	COL6A2	collagen type VI alpha 2 chain
MIRT061663	BTG2	BTG anti-proliferation factor 2
MIRT079947	RNF138	ring finger protein 138
MIRT082516	CALM3	calmodulin 3
MIRT102858	INSIG1	insulin induced gene 1
MIRT207252	TET3	tet methylcytosine dioxygenase 3
MIRT207756	VHL	von Hippel-Lindau tumor suppressor
MIRT210970	TET2	tet methylcytosine dioxygenase 2
MIRT211653	ABCE1	ATP binding cassette subfamily E member 1
MIRT213231	REST	RE1 silencing transcription factor
MIRT225104	GOLGA7	golgin A7
MIRT250482	MAZ	MYC associated zinc finger protein
MIRT253487	TGIF2	TGFB induced factor homeobox 2
MIRT267093	ZFP91	ZFP91 zinc finger protein
MIRT303364	MXD1	MAX dimerization protein 1
MIRT316345	ULBP2	UL16 binding protein 2
MIRT401477	CRYBG1	crystallin beta-gamma domain containing 1
MIRT437370	LAMC2	laminin subunit gamma 2
MIRT437371	ITGA6	integrin subunit alpha 6
MIRT437558	COL5A2	collagen type V alpha 2 chain
MIRT437559	COL10A1	collagen type X alpha 1 chain
MIRT437560	SERPINH1	serpin family H member 1
MIRT437561	LOX	lysyl oxidase
MIRT437562	PDGFRB	platelet derived growth factor receptor beta
MIRT437711	PHACTR2	phosphatase and actin regulator 2
MIRT437714	TUBB2A	tubulin beta 2A class IIa
MIRT437717	EMP1	epithelial membrane protein 1
MIRT437720	SNX24	sorting nexin 24
MIRT437723	AMFR	autocrine motility factor receptor
MIRT437726	RIOK3	RIO kinase 3
MIRT437729	WDR26	WD repeat domain 26
MIRT437732	DSC2	desmocollin 2
MIRT437802	Col2a1	collagen type II alpha 1 chain
MIRT438407	CD274	CD274 molecule
MIRT438431	TIAM1	T-cell lymphoma invasion and metastasis 1
MIRT454811	NEDD9	neural precursor cell expressed, developmentally down-regulated 9
MIRT456826	MORF4L2	mortality factor 4 like 2
MIRT462150	RPL22	ribosomal protein L22
MIRT465312	TRAM2	translocation associated membrane protein 2
MIRT467807	SLC2A14	solute carrier family 2 member 14
MIRT467828	SLC29A2	solute carrier family 29 member 2
MIRT467970	SLC16A1	solute carrier family 16 member 1
MIRT468224	SGK1	serum/glucocorticoid regulated kinase 1
MIRT469447	REL	REL proto-oncogene, NF-kB subunit
MIRT469722	RAB40C	RAB40C, member RAS oncogene family
MIRT472644	NAA40	N(alpha)-acetyltransferase 40, NatD catalytic subunit
MIRT474208	P3H1	prolyl 3-hydroxylase 1
MIRT474574	KLHDC3	kelch domain containing 3
MIRT476720	FRK	fyn related Src family tyrosine kinase
MIRT476774	FOS	Fos proto-oncogene, AP-1 transcription factor subunit
MIRT477924	DUSP2	dual specificity phosphatase 2
MIRT478709	CSRNP2	cysteine and serine rich nuclear protein 2
MIRT478983	COMMD2	COMM domain containing 2
MIRT479824	CCNA2	cyclin A2
MIRT479902	CCDC117	coiled-coil domain containing 117
MIRT480065	CAND1	cullin associated and neddylation dissociated 1
MIRT480981	BBC3	BCL2 binding component 3
MIRT489023	C1QTNF6	C1q and TNF related 6
MIRT492512	RAET1L	retinoic acid early transcript 1L
MIRT493824	FSCN1	fascin actin-bundling protein 1
MIRT495935	SLC7A5P2	solute carrier family 7 member 5 pseudogene 2
MIRT496357	PPY	pancreatic polypeptide
MIRT496661	TMEM237	transmembrane protein 237
MIRT497643	GLDN	gliomedin
MIRT506749	RTL6	retrotransposon Gag like 6
MIRT507167	GAS2L3	growth arrest specific 2 like 3
MIRT514917	MDM2	MDM2 proto-oncogene
MIRT523964	DYNLT1	dynein light chain Tctex-type 1
MIRT527674	CASP8	caspase 8
MIRT536934	HECW1	HECT, C2 and WW domain containing E3 ubiquitin protein ligase 1
MIRT537358	FJX1	four jointed box 1
MIRT537686	ENPP2	ectonucleotide pyrophosphatase/phosphodiesterase 2
MIRT538125	DDX6	DEAD-box helicase 6
MIRT538812	C21orf91	chromosome 21 open reading frame 91
MIRT546937	PTP4A1	protein tyrosine phosphatase type IVA, member 1
MIRT547824	ISG20L2	interferon stimulated exonuclease gene 20 like 2
MIRT548239	FEM1B	fem-1 homolog B
MIRT550035	WWTR1	WW domain containing transcription regulator 1
MIRT552621	ZBTB5	zinc finger and BTB domain containing 5
MIRT556560	LIMS1	LIM zinc finger domain containing 1
MIRT565484	SPRTN	SprT-like N-terminal domain
MIRT568203	CBX6	chromobox 6
MIRT576776	Tmem127	transmembrane protein 127
MIRT576957	Pigs	phosphatidylinositol glycan anchor biosynthesis, class S
MIRT610002	PIGS	phosphatidylinositol glycan anchor biosynthesis class S
MIRT616510	COX7A2L	cytochrome c oxidase subunit 7A2 like
MIRT640886	ENTPD1	ectonucleoside triphosphate diphosphohydrolase 1
MIRT641349	RAB11FIP1	RAB11 family interacting protein 1
MIRT642977	TESPA1	thymocyte expressed, positive selection associated 1
MIRT643633	YY2	YY2 transcription factor
MIRT644385	ZNF286A	zinc finger protein 286A
MIRT650748	YAE1D1	Yae1 domain containing 1
MIRT661584	EPHX2	epoxide hydrolase 2
MIRT664286	MRM3	mitochondrial rRNA methyltransferase 3
MIRT689392	ZNF850	zinc finger protein 850
MIRT693814	SEC31A	SEC31 homolog A, COPII coat complex component
MIRT694531	TRIM72	tripartite motif containing 72
MIRT694627	ZFPM1	zinc finger protein, FOG family member 1
MIRT695134	PRY2	PTPN13-like, Y-linked 2
MIRT695151	PRY	PTPN13-like, Y-linked
MIRT703641	FBRS	fibrosin
MIRT704434	CTNNBIP1	catenin beta interacting protein 1
MIRT704550	CNBP	CCHC-type zinc finger nucleic acid binding protein
MIRT704966	CBX2	chromobox 2
MIRT705496	ASXL2	additional sex combs like 2, transcriptional regulator
MIRT707994	OTUD4	OTU deubiquitinase 4
MIRT708740	FAM71F2	family with sequence similarity 71 member F2
MIRT710620	COLEC10	collectin subfamily member 10
MIRT713055	IFRD1	interferon related developmental regulator 1
MIRT715514	MAPKBP1	mitogen-activated protein kinase binding protein 1
MIRT720769	FAM193A	family with sequence similarity 193 member A
MIRT731308	ITGB1	integrin subunit beta 1
MIRT732650	CREB5	cAMP responsive element binding protein 5
MIRT732873	SP1	Sp1 transcription factor
MIRT733084	ADAM12	ADAM metallopeptidase domain 12
MIRT734061	KLF4	Kruppel like factor 4
MIRT734076	NASP	nuclear autoantigenic sperm protein
MIRT734180	TARBP1	TAR (HIV-1) RNA binding protein 1
MIRT734181	RFX7	regulatory factor X7
MIRT734257	PHLDB2	pleckstrin homology like domain family B member 2
MIRT734273	FRAT2	FRAT2, WNT signaling pathway regulator
MIRT734274	LRP6	LDL receptor related protein 6
MIRT734275	FZD4	frizzled class receptor 4
MIRT734276	FZD5	frizzled class receptor 5
MIRT734291	CNOT6	CCR4-NOT transcription complex subunit 6
MIRT739593	AGAP1	ArfGAP with GTPase domain, ankyrin repeat and PH domain 1
MIRT739594	C4orf26	chromosome 4 open reading frame 26
MIRT739595	DENND6A	DENN domain containing 6A
MIRT739596	DOT1L	DOT1 like histone lysine methyltransferase
MIRT739597	EREG	epiregulin
MIRT739598	FAM53C	family with sequence similarity 53 member C
MIRT739599	FMNL3	formin like 3
MIRT739600	GTDC1	glycosyltransferase like domain containing 1
MIRT739601	ID3	inhibitor of DNA binding 3, HLH protein
MIRT739602	KDM6B	lysine demethylase 6B
MIRT739603	RHBDD1	rhomboid domain containing 1
MIRT739604	TNRC18	trinucleotide repeat containing 18
MIRT764390	EDC3	enhancer of mRNA decapping 3
MIRT764391	GLRX3	glutaredoxin 3
MIRT764392	SLC30A10	solute carrier family 30 member 10
MIRT764393	SURF2	surfeit 2
MIRT764394	UBE2Q1	ubiquitin conjugating enzyme E2 Q1

## Sheet: hsa-miR-197-3p
Total 409
MIRT000215	TSPAN3	tetraspanin 3
MIRT000216	ACVR1	activin A receptor type 1
MIRT003818	PIPOX	pipecolic acid and sarcosine oxidase
MIRT003819	RAD51	RAD51 recombinase
MIRT003820	PEX13	peroxisomal biogenesis factor 13
MIRT003821	CPNE6	copine 6
MIRT003822	HNF4A	hepatocyte nuclear factor 4 alpha
MIRT003823	WDR6	WD repeat domain 6
MIRT003824	ABCC3	ATP binding cassette subfamily C member 3
MIRT003825	USO1	USO1 vesicle transport factor
MIRT003826	ZNF302	zinc finger protein 302
MIRT003827	FBXW7	F-box and WD repeat domain containing 7
MIRT004146	CHIC2	cysteine rich hydrophobic domain 2
MIRT004175	TAF4B	TATA-box binding protein associated factor 4b
MIRT004176	RXRB	retinoid X receptor beta
MIRT004177	HNRNPD	heterogeneous nuclear ribonucleoprotein D
MIRT004178	MMP23A	matrix metallopeptidase 23A (pseudogene)
MIRT004179	CPSF1	cleavage and polyadenylation specific factor 1
MIRT004180	DPH1	diphthamide biosynthesis 1
MIRT004181	RAB28	RAB28, member RAS oncogene family
MIRT004182	DCBLD2	discoidin, CUB and LCCL domain containing 2
MIRT004183	AGR2	anterior gradient 2, protein disulphide isomerase family member
MIRT004184	MED16	mediator complex subunit 16
MIRT004185	HMGN1	high mobility group nucleosome binding domain 1
MIRT004186	CLIC1	chloride intracellular channel 1
MIRT004187	PRKD2	protein kinase D2
MIRT004188	ISYNA1	inositol-3-phosphate synthase 1
MIRT004189	KLC1	kinesin light chain 1
MIRT004190	TSPYL1	TSPY like 1
MIRT004191	ATF6B	activating transcription factor 6 beta
MIRT004192	ALMS1	ALMS1, centrosome and basal body associated protein
MIRT004193	RBM4	RNA binding motif protein 4
MIRT004194	LRP4	LDL receptor related protein 4
MIRT004195	DPYSL3	dihydropyrimidinase like 3
MIRT004196	FUS	FUS RNA binding protein
MIRT004197	HPN	hepsin
MIRT004198	FOXO3	forkhead box O3
MIRT004199	EHD2	EH domain containing 2
MIRT004200	IER3	immediate early response 3
MIRT004201	SNX1	sorting nexin 1
MIRT004202	GOLGB1	golgin B1
MIRT004203	ZNF175	zinc finger protein 175
MIRT004204	IGF2-AS	IGF2 antisense RNA
MIRT004205	PHF20	PHD finger protein 20
MIRT004206	CES1	carboxylesterase 1
MIRT004207	GORASP2	golgi reassembly stacking protein 2
MIRT004208	CDK10	cyclin dependent kinase 10
MIRT004209	RFX1	regulatory factor X1
MIRT004210	GALT	galactose-1-phosphate uridylyltransferase
MIRT004211	CYLD	CYLD lysine 63 deubiquitinase
MIRT004212	KLF10	Kruppel like factor 10
MIRT004213	UMPS	uridine monophosphate synthetase
MIRT004214	ZNF208	zinc finger protein 208
MIRT004215	NEK4	NIMA related kinase 4
MIRT004216	THEMIS2	thymocyte selection associated family member 2
MIRT004217	IL1R1	interleukin 1 receptor type 1
MIRT004218	PRKAR2A	protein kinase cAMP-dependent type II regulatory subunit alpha
MIRT004412	TUSC2	tumor suppressor candidate 2
MIRT007211	NSUN5	NOP2/Sun RNA methyltransferase family member 5
MIRT048047	ADIPOR1	adiponectin receptor 1
MIRT048048	GSTO1	glutathione S-transferase omega 1
MIRT048049	BCR	BCR, RhoGEF and GTPase activating protein
MIRT048050	EIF4H	eukaryotic translation initiation factor 4H
MIRT048051	EEF1A1	eukaryotic translation elongation factor 1 alpha 1
MIRT048052	STMN3	stathmin 3
MIRT048053	AGO1	argonaute 1, RISC catalytic component
MIRT048054	PPIA	peptidylprolyl isomerase A
MIRT048055	CBX5	chromobox 5
MIRT048056	SOD1	superoxide dismutase 1
MIRT048057	PLCB3	phospholipase C beta 3
MIRT048058	NCL	nucleolin
MIRT048059	ND6	NADH dehydrogenase, subunit 6 (complex I)
MIRT048060	SPART	spartin
MIRT048061	PRIM1	DNA primase subunit 1
MIRT048062	H2AFZ	H2A histone family member Z
MIRT048063	DNLZ	DNL-type zinc finger
MIRT048064	ATP11A	ATPase phospholipid transporting 11A
MIRT048065	MPP6	membrane palmitoylated protein 6
MIRT048066	MSI1	musashi RNA binding protein 1
MIRT048067	NUS1	NUS1 dehydrodolichyl diphosphate synthase subunit
MIRT048068	DGCR8	DGCR8, microprocessor complex subunit
MIRT048069	ACTG1	actin gamma 1
MIRT048070	FASN	fatty acid synthase
MIRT048071	ATP2A2	ATPase sarcoplasmic/endoplasmic reticulum Ca2+ transporting 2
MIRT048072	IARS2	isoleucyl-tRNA synthetase 2, mitochondrial
MIRT048073	JTB	jumping translocation breakpoint
MIRT048074	OVCH2	ovochymase 2 (gene/pseudogene)
MIRT048075	HNRNPH1	heterogeneous nuclear ribonucleoprotein H1
MIRT048076	CEP152	centrosomal protein 152
MIRT048077	STRN	striatin
MIRT048078	STEAP2	STEAP2 metalloreductase
MIRT048079	PPP2CA	protein phosphatase 2 catalytic subunit alpha
MIRT048080	CKS1B	CDC28 protein kinase regulatory subunit 1B
MIRT048081	SETD1B	SET domain containing 1B
MIRT048082	RBM15B	RNA binding motif protein 15B
MIRT048083	MRPS16	mitochondrial ribosomal protein S16
MIRT048084	ZNF318	zinc finger protein 318
MIRT048085	MORC3	MORC family CW-type zinc finger 3
MIRT048086	FOXJ3	forkhead box J3
MIRT048087	C1orf115	chromosome 1 open reading frame 115
MIRT048088	PBX2	PBX homeobox 2
MIRT048089	WNK1	WNK lysine deficient protein kinase 1
MIRT048090	CHTOP	chromatin target of PRMT1
MIRT048091	HSPA1B	heat shock protein family A (Hsp70) member 1B
MIRT048092	TMX4	thioredoxin related transmembrane protein 4
MIRT048093	CPT1A	carnitine palmitoyltransferase 1A
MIRT048094	METTL4	methyltransferase like 4
MIRT048095	MCM7	minichromosome maintenance complex component 7
MIRT048096	RSRC2	arginine and serine rich coiled-coil 2
MIRT048097	SUDS3	SDS3 homolog, SIN3A corepressor complex component
MIRT048098	HNRNPA2B1	heterogeneous nuclear ribonucleoprotein A2/B1
MIRT048099	HNRNPA1	heterogeneous nuclear ribonucleoprotein A1
MIRT048100	ACTL9	actin like 9
MIRT048101	CCNG1	cyclin G1
MIRT048102	TCOF1	treacle ribosome biogenesis factor 1
MIRT048103	AK3	adenylate kinase 3
MIRT048104	SRCAP	Snf2 related CREBBP activator protein
MIRT048105	MAML1	mastermind like transcriptional coactivator 1
MIRT048106	SCD	stearoyl-CoA desaturase
MIRT048107	MORN2	MORN repeat containing 2
MIRT048108	ACVR1B	activin A receptor type 1B
MIRT048109	ADAR	adenosine deaminase, RNA specific
MIRT048110	PFAS	phosphoribosylformylglycinamidine synthase
MIRT048111	RNFT2	ring finger protein, transmembrane 2
MIRT048112	MEGF9	multiple EGF like domains 9
MIRT048113	PDZRN3	PDZ domain containing ring finger 3
MIRT048114	GDF7	growth differentiation factor 7
MIRT048115	PTBP3	polypyrimidine tract binding protein 3
MIRT048116	G3BP1	G3BP stress granule assembly factor 1
MIRT048117	PLEKHG2	pleckstrin homology and RhoGEF domain containing G2
MIRT048118	TRAP1	TNF receptor associated protein 1
MIRT048119	RAD23B	RAD23 homolog B, nucleotide excision repair protein
MIRT048120	PHPT1	phosphohistidine phosphatase 1
MIRT048121	SH3BP2	SH3 domain binding protein 2
MIRT048122	RGS16	regulator of G protein signaling 16
MIRT048123	ATP1A1	ATPase Na+/K+ transporting subunit alpha 1
MIRT048124	TTC8	tetratricopeptide repeat domain 8
MIRT048125	HSPA4	heat shock protein family A (Hsp70) member 4
MIRT048126	MYH10	myosin heavy chain 10
MIRT048127	PALD1	phosphatase domain containing, paladin 1
MIRT048128	RUVBL1	RuvB like AAA ATPase 1
MIRT048129	MED24	mediator complex subunit 24
MIRT048130	MKRN1	makorin ring finger protein 1
MIRT048131	ZNF354A	zinc finger protein 354A
MIRT048132	NME2	NME/NM23 nucleoside diphosphate kinase 2
MIRT048133	LDHB	lactate dehydrogenase B
MIRT048134	DYRK2	dual specificity tyrosine phosphorylation regulated kinase 2
MIRT048135	PDCD4	programmed cell death 4
MIRT048136	CCNA2	cyclin A2
MIRT048137	E2F4	E2F transcription factor 4
MIRT048138	TSEN34	tRNA splicing endonuclease subunit 34
MIRT048139	RPL7A	ribosomal protein L7a
MIRT048140	FKBP4	FK506 binding protein 4
MIRT048141	INTS4	integrator complex subunit 4
MIRT048142	HSPD1	heat shock protein family D (Hsp60) member 1
MIRT048143	CHD4	chromodomain helicase DNA binding protein 4
MIRT048144	TRAPPC1	trafficking protein particle complex 1
MIRT048145	RPL13A	ribosomal protein L13a
MIRT048146	RPL22	ribosomal protein L22
MIRT048147	COL4A6	collagen type IV alpha 6 chain
MIRT048148	NOA1	nitric oxide associated 1
MIRT048149	VDAC1	voltage dependent anion channel 1
MIRT054556	IL18	interleukin 18
MIRT054634	CD82	CD82 molecule
MIRT347172	SLC35E1	solute carrier family 35 member E1
MIRT438409	BMF	Bcl2 modifying factor
MIRT438410	PMAIP1	phorbol-12-myristate-13-acetate-induced protein 1
MIRT438747	MTHFD1	methylenetetrahydrofolate dehydrogenase, cyclohydrolase and formyltetrahydrofolate synthetase 1
MIRT443945	LRIT3	leucine rich repeat, Ig-like and transmembrane domains 3
MIRT459161	HSPA6	heat shock protein family A (Hsp70) member 6
MIRT462979	ZNF784	zinc finger protein 784
MIRT493839	FOXN3	forkhead box N3
MIRT495178	SOX11	SRY-box 11
MIRT495259	MYOZ3	myozenin 3
MIRT495467	ALDOA	aldolase, fructose-bisphosphate A
MIRT496725	NKD2	naked cuticle homolog 2
MIRT497174	ZBTB40	zinc finger and BTB domain containing 40
MIRT498666	SOD2	superoxide dismutase 2
MIRT499753	UTP4	UTP4, small subunit processome component
MIRT503974	SSC5D	scavenger receptor cysteine rich family member with 5 domains
MIRT505373	TMEM154	transmembrane protein 154
MIRT510583	UBA2	ubiquitin like modifier activating enzyme 2
MIRT514193	PGPEP1	pyroglutamyl-peptidase I
MIRT514390	CLUAP1	clusterin associated protein 1
MIRT514517	SHISA9	shisa family member 9
MIRT514777	RBM4B	RNA binding motif protein 4B
MIRT514855	HACD4	3-hydroxyacyl-CoA dehydratase 4
MIRT515113	LMOD3	leiomodin 3
MIRT515230	CEP19	centrosomal protein 19
MIRT515266	CSNK1E	casein kinase 1 epsilon
MIRT515339	CXorf36	chromosome X open reading frame 36
MIRT515588	FBXL13	F-box and leucine rich repeat protein 13
MIRT515899	AGTPBP1	ATP/GTP binding protein 1
MIRT515946	TRMO	tRNA methyltransferase O
MIRT515999	GPN2	GPN-loop GTPase 2
MIRT516230	RAB3B	RAB3B, member RAS oncogene family
MIRT516282	DBT	dihydrolipoamide branched chain transacylase E2
MIRT516740	GSTK1	glutathione S-transferase kappa 1
MIRT517202	OTUD6A	OTU deubiquitinase 6A
MIRT517673	TRIM72	tripartite motif containing 72
MIRT517959	ZMIZ2	zinc finger MIZ-type containing 2
MIRT518166	FGB	fibrinogen beta chain
MIRT518546	ABCA6	ATP binding cassette subfamily A member 6
MIRT518573	ATP8B1	ATPase phospholipid transporting 8B1
MIRT519079	ZFR2	zinc finger RNA binding protein 2
MIRT519090	SLC4A1	solute carrier family 4 member 1 (Diego blood group)
MIRT519104	ALG1	ALG1, chitobiosyldiphosphodolichol beta-mannosyltransferase
MIRT519394	DNASE2	deoxyribonuclease 2, lysosomal
MIRT519442	GLA	galactosidase alpha
MIRT519481	PNPLA3	patatin like phospholipase domain containing 3
MIRT519706	ZNF584	zinc finger protein 584
MIRT520456	TRPV2	transient receptor potential cation channel subfamily V member 2
MIRT521246	SAMD8	sterile alpha motif domain containing 8
MIRT521402	RDH11	retinol dehydrogenase 11 (all-trans/9-cis/11-cis)
MIRT521512	QSOX1	quiescin sulfhydryl oxidase 1
MIRT521940	PHC3	polyhomeotic homolog 3
MIRT521958	PHAX	phosphorylated adaptor for RNA export
MIRT522068	ORAI2	ORAI calcium release-activated calcium modulator 2
MIRT522106	NUDT3	nudix hydrolase 3
MIRT522368	NAA50	N(alpha)-acetyltransferase 50, NatE catalytic subunit
MIRT522645	MANEAL	mannosidase endo-alpha like
MIRT522711	LRRC58	leucine rich repeat containing 58
MIRT523503	GMPS	guanine monophosphate synthase
MIRT524127	DMXL1	Dmx like 1
MIRT524197	DDX19B	DEAD-box helicase 19B
MIRT524683	C12orf49	chromosome 12 open reading frame 49
MIRT526352	LRPAP1	LDL receptor related protein associated protein 1
MIRT527420	NRL	neural retina leucine zipper
MIRT527754	RRAD	RRAD, Ras related glycolysis inhibitor and calcium channel regulator
MIRT529380	SKP1	S-phase kinase associated protein 1
MIRT529939	SYNGR1	synaptogyrin 1
MIRT530199	ALX1	ALX homeobox 1
MIRT530714	ORMDL3	ORMDL sphingolipid biosynthesis regulator 3
MIRT530932	TERT	telomerase reverse transcriptase
MIRT530945	CMBL	carboxymethylenebutenolidase homolog
MIRT531296	GPR26	G protein-coupled receptor 26
MIRT532475	HOXA13	homeobox A13
MIRT533089	YOD1	YOD1 deubiquitinase
MIRT533659	TMF1	TATA element modulatory factor 1
MIRT533976	TADA2A	transcriptional adaptor 2A
MIRT534645	RNF222	ring finger protein 222
MIRT534746	RAVER2	ribonucleoprotein, PTB binding 2
MIRT540167	MB21D1	Mab-21 domain containing 1
MIRT540527	ZNF417	zinc finger protein 417
MIRT541720	TFDP2	transcription factor Dp-2
MIRT549546	CLPP	caseinolytic mitochondrial matrix peptidase proteolytic subunit
MIRT551723	PCYT1A	phosphate cytidylyltransferase 1, choline, alpha
MIRT553953	SS18	SS18, nBAF chromatin remodeling complex subunit
MIRT563536	RBM41	RNA binding motif protein 41
MIRT569902	HIPK3	homeodomain interacting protein kinase 3
MIRT573395	DLC1	DLC1 Rho GTPase activating protein
MIRT607958	SNX22	sorting nexin 22
MIRT608093	CRISPLD2	cysteine rich secretory protein LCCL domain containing 2
MIRT610980	GNA14	G protein subunit alpha 14
MIRT611133	GGT7	gamma-glutamyltransferase 7
MIRT617281	GTF2H3	general transcription factor IIH subunit 3
MIRT617801	ZNF793	zinc finger protein 793
MIRT618305	GNE	glucosamine (UDP-N-acetyl)-2-epimerase/N-acetylmannosamine kinase
MIRT618332	ZNF813	zinc finger protein 813
MIRT618351	CDKL1	cyclin dependent kinase like 1
MIRT618450	SERPINA3	serpin family A member 3
MIRT619157	PPDPF	pancreatic progenitor cell differentiation and proliferation factor
MIRT619532	ZNF708	zinc finger protein 708
MIRT619707	C6orf132	chromosome 6 open reading frame 132
MIRT619851	KIR3DX1	killer cell immunoglobulin like receptor, three Ig domains X1
MIRT619956	CLN8	CLN8, transmembrane ER and ERGIC protein
MIRT620106	HARBI1	harbinger transposase derived 1
MIRT620787	FAM46B	family with sequence similarity 46 member B
MIRT620830	ZNF551	zinc finger protein 551
MIRT621315	YIPF4	Yip1 domain family member 4
MIRT621368	ART4	ADP-ribosyltransferase 4 (Dombrock blood group)
MIRT621551	ZMYM1	zinc finger MYM-type containing 1
MIRT621885	TAOK1	TAO kinase 1
MIRT622549	PTPRT	protein tyrosine phosphatase, receptor type T
MIRT623406	KREMEN1	kringle containing transmembrane protein 1
MIRT623588	IPO9	importin 9
MIRT624056	EIF4E	eukaryotic translation initiation factor 4E
MIRT624087	DPP8	dipeptidyl peptidase 8
MIRT626302	ZNF274	zinc finger protein 274
MIRT629134	CTCFL	CCCTC-binding factor like
MIRT630879	COL22A1	collagen type XXII alpha 1 chain
MIRT631090	UQCRB	ubiquinol-cytochrome c reductase binding protein
MIRT631527	MYO6	myosin VI
MIRT632244	VPS41	VPS41, HOPS complex subunit
MIRT632775	LZIC	leucine zipper and CTNNBIP1 domain containing
MIRT634063	PLIN3	perilipin 3
MIRT634243	TIAL1	TIA1 cytotoxic granule associated RNA binding protein like 1
MIRT634663	GDE1	glycerophosphodiester phosphodiesterase 1
MIRT636096	ZDHHC22	zinc finger DHHC-type containing 22
MIRT637443	ZNF324B	zinc finger protein 324B
MIRT639236	RANGAP1	Ran GTPase activating protein 1
MIRT640462	CLEC17A	C-type lectin domain containing 17A
MIRT640499	ANTXR1	anthrax toxin receptor 1
MIRT641680	IGFBP5	insulin like growth factor binding protein 5
MIRT642262	ZNF677	zinc finger protein 677
MIRT642308	FPR1	formyl peptide receptor 1
MIRT643333	MICA	MHC class I polypeptide-related sequence A
MIRT643695	KIAA0586	KIAA0586
MIRT644637	ICA1L	islet cell autoantigen 1 like
MIRT645732	POLR3A	RNA polymerase III subunit A
MIRT646966	CYP2W1	cytochrome P450 family 2 subfamily W member 1
MIRT647386	ZNF616	zinc finger protein 616
MIRT647852	LYPLA1	lysophospholipase I
MIRT648173	TMEM192	transmembrane protein 192
MIRT648413	SPIDR	scaffolding protein involved in DNA repair
MIRT648593	ZYG11B	zyg-11 family member B, cell cycle regulator
MIRT648617	CYB561A3	cytochrome b561 family member A3
MIRT649838	LIPG	lipase G, endothelial type
MIRT650359	RRP36	ribosomal RNA processing 36
MIRT651148	ZNF384	zinc finger protein 384
MIRT651784	UTP6	UTP6, small subunit processome component
MIRT651905	UEVLD	UEV and lactate/malate dehyrogenase domains
MIRT651926	UBN2	ubinuclein 2
MIRT652077	TSPAN14	tetraspanin 14
MIRT654343	RBM27	RNA binding motif protein 27
MIRT655841	NGDN	neuroguidin
MIRT656109	MSRB3	methionine sulfoxide reductase B3
MIRT656900	KIAA1958	KIAA1958
MIRT657325	HNRNPR	heterogeneous nuclear ribonucleoprotein R
MIRT657755	GMEB1	glucocorticoid modulatory element binding protein 1
MIRT657955	GAPVD1	GTPase activating protein and VPS9 domains 1
MIRT658365	MINDY2	MINDY lysine 48 deubiquitinase 2
MIRT659111	DENND6A	DENN domain containing 6A
MIRT659661	CDC73	cell division cycle 73
MIRT661921	MLN	motilin
MIRT663037	GSTM5	glutathione S-transferase mu 5
MIRT663257	ATP1A2	ATPase Na+/K+ transporting subunit alpha 2
MIRT663584	BORCS7	BLOC-1 related complex subunit 7
MIRT664627	WDPCP	WD repeat containing planar cell polarity effector
MIRT666189	SMCR8	Smith-Magenis syndrome chromosome region, candidate 8
MIRT667019	PDF	peptide deformylase, mitochondrial
MIRT669753	ZNF101	zinc finger protein 101
MIRT669794	GAN	gigaxonin
MIRT670000	GPR156	G protein-coupled receptor 156
MIRT670455	RSBN1L	round spermatid basic protein 1 like
MIRT670860	IFNAR1	interferon alpha and beta receptor subunit 1
MIRT671057	KIF1B	kinesin family member 1B
MIRT671952	SPPL3	signal peptide peptidase like 3
MIRT673647	CYCS	cytochrome c, somatic
MIRT674050	ATXN3	ataxin 3
MIRT674420	IPP	intracisternal A particle-promoted polypeptide
MIRT674431	MIOX	myo-inositol oxygenase
MIRT674442	PURB	purine rich element binding protein B
MIRT674985	ATP5G1	ATP synthase, H+ transporting, mitochondrial Fo complex subunit C1 (subunit 9)
MIRT675042	BACE2	beta-site APP-cleaving enzyme 2
MIRT675311	C2orf68	chromosome 2 open reading frame 68
MIRT675465	NUBPL	nucleotide binding protein like
MIRT675643	TTPAL	alpha tocopherol transfer protein like
MIRT677225	SHE	Src homology 2 domain containing E
MIRT682714	KIAA1456	KIAA1456
MIRT686726	TANGO2	transport and golgi organization 2 homolog
MIRT689082	ADNP2	ADNP homeobox 2
MIRT689613	AKAP6	A-kinase anchoring protein 6
MIRT690028	CCDC90B	coiled-coil domain containing 90B
MIRT691720	LARS	leucyl-tRNA synthetase
MIRT692294	CNNM3	cyclin and CBS domain divalent metal cation transport mediator 3
MIRT693253	HBS1L	HBS1 like translational GTPase
MIRT693860	IYD	iodotyrosine deiodinase
MIRT693972	ZNF70	zinc finger protein 70
MIRT695480	TRAT1	T-cell receptor associated transmembrane adaptor 1
MIRT695539	MAP4K2	mitogen-activated protein kinase kinase kinase kinase 2
MIRT695885	CACNG8	calcium voltage-gated channel auxiliary subunit gamma 8
MIRT696016	TYRO3	TYRO3 protein tyrosine kinase
MIRT696282	IER3IP1	immediate early response 3 interacting protein 1
MIRT696590	ORMDL2	ORMDL sphingolipid biosynthesis regulator 2
MIRT698135	TNRC6B	trinucleotide repeat containing 6B
MIRT698733	STX12	syntaxin 12
MIRT698928	SPATA2	spermatogenesis associated 2
MIRT702565	JARID2	jumonji and AT-rich interaction domain containing 2
MIRT703012	HEATR5A	HEAT repeat containing 5A
MIRT704555	CNBP	CCHC-type zinc finger nucleic acid binding protein
MIRT704707	CHEK1	checkpoint kinase 1
MIRT705115	ABHD18	abhydrolase domain containing 18
MIRT708855	TMSB4X	thymosin beta 4, X-linked
MIRT709062	FGD4	FYVE, RhoGEF and PH domain containing 4
MIRT709857	PDIK1L	PDLIM1 interacting kinase 1 like
MIRT710096	KPNA5	karyopherin subunit alpha 5
MIRT711442	FRMPD3	FERM and PDZ domain containing 3
MIRT713278	LAIR1	leukocyte associated immunoglobulin like receptor 1
MIRT717079	IDH3B	isocitrate dehydrogenase 3 (NAD(+)) beta
MIRT717963	ZFAND4	zinc finger AN1-type containing 4
MIRT718638	NKPD1	NTPase KAP family P-loop domain containing 1
MIRT719193	CASP10	caspase 10
MIRT720445	SLC16A5	solute carrier family 16 member 5
MIRT720457	RAB31	RAB31, member RAS oncogene family
MIRT721079	MRM2	mitochondrial rRNA methyltransferase 2
MIRT721416	SEC24A	SEC24 homolog A, COPII coat complex component
MIRT721859	CENPJ	centromere protein J
MIRT722285	PMPCA	peptidase, mitochondrial processing alpha subunit
MIRT722938	SNU13	small nuclear ribonucleoprotein 13
MIRT724624	CHSY1	chondroitin sulfate synthase 1
MIRT731123	FOXJ2	forkhead box J2
MIRT731741	MAPK1	mitogen-activated protein kinase 1
MIRT734513	RAN	RAN, member RAS oncogene family
MIRT738686	MYH9	myosin heavy chain 9
MIRT738687	NEMP2	nuclear envelope integral membrane protein 2
MIRT738688	SEMA6B	semaphorin 6B
MIRT738689	WASF2	WAS protein family member 2
MIRT763529	ARSE	arylsulfatase E (chondrodysplasia punctata 1)
MIRT763530	EIF5AL1	eukaryotic translation initiation factor 5A-like 1
MIRT763531	ZNF747	zinc finger protein 747
MIRT784064	ARGFX	arginine-fifty homeobox
MIRT784065	ATAD3C	ATPase family, AAA domain containing 3C
MIRT784066	C19orf47	chromosome 19 open reading frame 47
MIRT784067	MRPS10	mitochondrial ribosomal protein S10
MIRT784068	PRKX	protein kinase, X-linked
MIRT784069	PTPN14	protein tyrosine phosphatase, non-receptor type 14
MIRT784070	RPL14	ribosomal protein L14
MIRT790153	TULP4	tubby like protein 4

## Sheet: hsa-miR-200c-3p
Total 219
MIRT000196	TUBB3	tubulin beta 3 class III
MIRT000197	BMI1	BMI1 proto-oncogene, polycomb ring finger
MIRT000725	GEMIN2	gem nuclear organelle associated protein 2
MIRT000726	BAP1	BRCA1 associated protein 1
MIRT001036	ZEB2	zinc finger E-box binding homeobox 2
MIRT002286	ZEB1	zinc finger E-box binding homeobox 1
MIRT003136	Zeb2	zinc finger E-box binding homeobox 2
MIRT003137	Zeb1	zinc finger E-box binding homeobox 1
MIRT003598	EP300	E1A binding protein p300
MIRT003959	FN1	fibronectin 1
MIRT004624	ZFPM2	zinc finger protein, FOG family member 2
MIRT005087	UBE2I	ubiquitin conjugating enzyme E2 I
MIRT005457	JAG1	jagged 1
MIRT005593	PTPN13	protein tyrosine phosphatase, non-receptor type 13
MIRT006164	RNF2	ring finger protein 2
MIRT006172	RCOR3	REST corepressor 3
MIRT006219	BRD7	bromodomain containing 7
MIRT006343	ACVR2B	activin A receptor type 2B
MIRT006433	MSN	moesin
MIRT006434	NTRK2	neurotrophic receptor tyrosine kinase 2
MIRT006520	ERRFI1	ERBB receptor feedback inhibitor 1
MIRT006667	CCNE2	cyclin E2
MIRT006672	XIAP	X-linked inhibitor of apoptosis
MIRT006673	BCL2	BCL2, apoptosis regulator
MIRT006769	TIMP2	TIMP metallopeptidase inhibitor 2
MIRT006770	FBLN5	fibulin 5
MIRT006771	VEGFA	vascular endothelial growth factor A
MIRT006773	NCAM1	neural cell adhesion molecule 1
MIRT006798	Vldlr	very low density lipoprotein receptor
MIRT006799	Reln	reelin
MIRT006884	IKBKB	inhibitor of nuclear factor kappa B kinase subunit beta
MIRT006885	FLT1	fms related tyrosine kinase 1
MIRT006886	KLF9	Kruppel like factor 9
MIRT006971	TBK1	TANK binding kinase 1
MIRT007018	PMAIP1	phorbol-12-myristate-13-acetate-induced protein 1
MIRT007095	NTF3	neurotrophin 3
MIRT007343	LPAR1	lysophosphatidic acid receptor 1
MIRT007344	EDNRA	endothelin receptor type A
MIRT007345	RHOA	ras homolog family member A
MIRT021066	KLHL20	kelch like family member 20
MIRT021067	PTPRD	protein tyrosine phosphatase, receptor type D
MIRT021068	ELMO2	engulfment and cell motility 2
MIRT021069	ERBIN	erbb2 interacting protein
MIRT021070	Zeb2	zinc finger E-box binding homeobox 2
MIRT021071	WDR37	WD repeat domain 37
MIRT021072	VAC14	Vac14, PIKFYVE complex component
MIRT021073	TCF7L1	transcription factor 7 like 1
MIRT021074	RASSF2	Ras association domain family member 2
MIRT021075	HOXB5	homeobox B5
MIRT021076	RIN2	Ras and Rab interactor 2
MIRT021077	KLF11	Kruppel like factor 11
MIRT021078	2018-09-07	septin 7
MIRT021079	SHC1	SHC adaptor protein 1
MIRT044380	ZNF416	zinc finger protein 416
MIRT044381	ILF3	interleukin enhancer binding factor 3
MIRT044382	MFSD8	major facilitator superfamily domain containing 8
MIRT044383	ATP6	ATP synthase F0 subunit 6
MIRT044384	FLNA	filamin A
MIRT044385	USP22	ubiquitin specific peptidase 22
MIRT052964	MYB	MYB proto-oncogene, transcription factor
MIRT053059	ETS1	ETS proto-oncogene 1, transcription factor
MIRT053461	LRP1B	LDL receptor related protein 1B
MIRT053462	WIPF1	WAS/WASL interacting protein family member 1
MIRT053463	PTPRZ1	protein tyrosine phosphatase, receptor type Z1
MIRT053464	ELAVL2	ELAV like RNA binding protein 2
MIRT053465	DUSP1	dual specificity phosphatase 1
MIRT053466	USP25	ubiquitin specific peptidase 25
MIRT053497	EFNA1	ephrin A1
MIRT053531	RND3	Rho family GTPase 3
MIRT053571	DNMT3A	DNA methyltransferase 3 alpha
MIRT053572	DNMT3B	DNA methyltransferase 3 beta
MIRT053573	SP1	Sp1 transcription factor
MIRT054101	CFL2	cofilin 2
MIRT054102	CDH11	cadherin 11
MIRT054103	SEC23A	Sec23 homolog A, coat complex II component
MIRT054411	KDR	kinase insert domain receptor
MIRT054543	HFE	hemochromatosis
MIRT054549	DLC1	DLC1 Rho GTPase activating protein
MIRT054552	ATRX	ATRX, chromatin remodeler
MIRT054637	ZNF217	zinc finger protein 217
MIRT063871	RASSF8	Ras association domain family member 8
MIRT100487	UHRF1BP1	UHRF1 binding protein 1
MIRT106298	ZFHX4	zinc finger homeobox 4
MIRT108447	ACSL4	acyl-CoA synthetase long chain family member 4
MIRT143033	SHCBP1	SHC binding and spindle associated 1
MIRT157713	CAB39	calcium binding protein 39
MIRT159119	NRBP1	nuclear receptor binding protein 1
MIRT204212	ATP5G3	ATP synthase, H+ transporting, mitochondrial Fo complex subunit C3 (subunit 9)
MIRT209182	ZMAT3	zinc finger matrin-type 3
MIRT212863	N4BP2	NEDD4 binding protein 2
MIRT218292	QKI	QKI, KH domain containing RNA binding
MIRT240046	TRPS1	transcriptional repressor GATA binding 1
MIRT243812	ANKRD33B	ankyrin repeat domain 33B
MIRT244406	DNAJB6	DnaJ heat shock protein family (Hsp40) member B6
MIRT245591	DDIT4	DNA damage inducible transcript 4
MIRT271935	KLHL42	kelch like family member 42
MIRT288330	NOG	noggin
MIRT296345	PARD6B	par-6 family cell polarity regulator beta
MIRT319180	DNAJB9	DnaJ heat shock protein family (Hsp40) member B9
MIRT320350	HOXA5	homeobox A5
MIRT329853	SHOC2	SHOC2, leucine rich repeat scaffold protein
MIRT344585	NUFIP2	NUFIP2, FMR1 interacting protein 2
MIRT437875	BTC	betacellulin
MIRT437881	ZFPM1	zinc finger protein, FOG family member 1
MIRT437915	PIN1	peptidylprolyl cis/trans isomerase, NIMA-interacting 1
MIRT438025	KRAS	KRAS proto-oncogene, GTPase
MIRT438061	NOTCH1	notch 1
MIRT438134	GATA4	GATA binding protein 4
MIRT438202	SUZ12	SUZ12 polycomb repressive complex 2 subunit
MIRT438203	ROCK2	Rho associated coiled-coil containing protein kinase 2
MIRT438528	UBQLN1	ubiquilin 1
MIRT438548	E2F3	E2F transcription factor 3
MIRT438838	GLI3	GLI family zinc finger 3
MIRT438839	OSR1	odd-skipped related transciption factor 1
MIRT438840	PKD1	polycystin 1, transient receptor potential channel interacting
MIRT444899	PHF14	PHD finger protein 14
MIRT447578	CDC14B	cell division cycle 14B
MIRT449888	ZNF621	zinc finger protein 621
MIRT450412	CACNG8	calcium voltage-gated channel auxiliary subunit gamma 8
MIRT451989	FKBP5	FK506 binding protein 5
MIRT473905	M6PR	mannose-6-phosphate receptor, cation dependent
MIRT474750	KIF13A	kinesin family member 13A
MIRT478183	DENND5B	DENN domain containing 5B
MIRT488805	MALT1	MALT1 paracaspase
MIRT497726	CYP1A1	cytochrome P450 family 1 subfamily A member 1
MIRT498687	SERPINH1	serpin family H member 1
MIRT499208	TJAP1	tight junction associated protein 1
MIRT499297	TPD52L1	tumor protein D52 like 1
MIRT499785	CASP2	caspase 2
MIRT499850	AVPR1A	arginine vasopressin receptor 1A
MIRT499928	GPX8	glutathione peroxidase 8 (putative)
MIRT499959	ABI2	abl interactor 2
MIRT500164	CLEC2D	C-type lectin domain family 2 member D
MIRT500611	UBE2D1	ubiquitin conjugating enzyme E2 D1
MIRT500742	TP53INP1	tumor protein p53 inducible nuclear protein 1
MIRT500826	ELOC	elongin C
MIRT501489	PRRG4	proline rich and Gla domain 4
MIRT501596	PLCG1	phospholipase C gamma 1
MIRT501843	NCOA2	nuclear receptor coactivator 2
MIRT502179	JUN	Jun proto-oncogene, AP-1 transcription factor subunit
MIRT502836	CELF1	CUGBP Elav-like family member 1
MIRT502961	CCNT2	cyclin T2
MIRT503130	BAG4	BCL2 associated athanogene 4
MIRT505282	TUBB2A	tubulin beta 2A class IIa
MIRT505429	TCF7L2	transcription factor 7 like 2
MIRT511850	GPATCH8	G-patch domain containing 8
MIRT513407	LMNB1	lamin B1
MIRT528182	C6orf47	chromosome 6 open reading frame 47
MIRT530668	TRIM56	tripartite motif containing 56
MIRT530835	MAPK7	mitogen-activated protein kinase 7
MIRT531133	CLPB	ClpB homolog, mitochondrial AAA ATPase chaperonin
MIRT531392	TXNDC16	thioredoxin domain containing 16
MIRT533349	UNC119B	unc-119 lipid binding chaperone B
MIRT533790	TMEM119	transmembrane protein 119
MIRT533973	TAF1D	TATA-box binding protein associated factor, RNA polymerase I subunit D
MIRT535529	PAK2	p21 (RAC1) activated kinase 2
MIRT535669	NLGN4X	neuroligin 4, X-linked
MIRT537614	ERMP1	endoplasmic reticulum metallopeptidase 1
MIRT540708	PDPK1	3-phosphoinositide dependent protein kinase 1
MIRT549051	CAMSAP2	calmodulin regulated spectrin associated protein family member 2
MIRT557647	GATA6	GATA binding protein 6
MIRT557788	FRS2	fibroblast growth factor receptor substrate 2
MIRT558563	CRLF3	cytokine receptor like factor 3
MIRT558828	CDCA4	cell division cycle associated 4
MIRT564437	YEATS4	YEATS domain containing 4
MIRT566767	MLLT10	MLLT10, histone lysine methyltransferase DOT1L cofactor
MIRT568106	CDKN1B	cyclin dependent kinase inhibitor 1B
MIRT568296	BBX	BBX, HMG-box containing
MIRT570298	ARPC3	actin related protein 2/3 complex subunit 3
MIRT571756	PSD3	pleckstrin and Sec7 domain containing 3
MIRT573138	ABT1	activator of basal transcription 1
MIRT616922	PPM1H	protein phosphatase, Mg2+/Mn2+ dependent 1H
MIRT640090	INO80D	INO80 complex subunit D
MIRT640647	IGF2	insulin like growth factor 2
MIRT661418	FAM216B	family with sequence similarity 216 member B
MIRT664727	PTPN4	protein tyrosine phosphatase, non-receptor type 4
MIRT686616	TMEM70	transmembrane protein 70
MIRT686763	STX16	syntaxin 16
MIRT699806	SEC24A	SEC24 homolog A, COPII coat complex component
MIRT701747	MTDH	metadherin
MIRT711053	IRS1	insulin receptor substrate 1
MIRT721942	NGRN	neugrin, neurite outgrowth associated
MIRT723589	PABPC1	poly(A) binding protein cytoplasmic 1
MIRT731897	MALAT1	metastasis associated lung adenocarcinoma transcript 1 (non-protein coding)
MIRT732203	CDK2	cyclin dependent kinase 2
MIRT732637	PRKCZ	protein kinase C zeta
MIRT732952	NOS3	nitric oxide synthase 3
MIRT732953	SIRT1	sirtuin 1
MIRT732954	FOXO1	forkhead box O1
MIRT733050	PDCD10	programmed cell death 10
MIRT733051	HNF1B	HNF1 homeobox B
MIRT733088	ADAM12	ADAM metallopeptidase domain 12
MIRT734096	PTEN	phosphatase and tensin homolog
MIRT734277	LEPR	leptin receptor
MIRT734347	CRKL	CRK like proto-oncogene, adaptor protein
MIRT734492	MYLK	myosin light chain kinase
MIRT734494	SH3PXD2A	SH3 and PX domains 2A
MIRT735028	DNAJC3	DnaJ heat shock protein family (Hsp40) member C3
MIRT735029	JAZF1	JAZF zinc finger 1
MIRT735030	RPS6KB1	ribosomal protein S6 kinase B1
MIRT735061	SLC1A2	solute carrier family 1 member 2
MIRT738775	ARHGDIA	Rho GDP dissociation inhibitor alpha
MIRT738776	DCBLD2	discoidin, CUB and LCCL domain containing 2
MIRT738777	GOT1	glutamic-oxaloacetic transaminase 1
MIRT738778	MKNK2	MAP kinase interacting serine/threonine kinase 2
MIRT738779	PPP1R18	protein phosphatase 1 regulatory subunit 18
MIRT738780	RTL8C	retrotransposon Gag like 8C
MIRT738781	SESN1	sestrin 1
MIRT738782	SHOX2	short stature homeobox 2
MIRT738783	TUBB	tubulin beta class I
MIRT738784	WNT16	Wnt family member 16
MIRT763669	ATP6V1E1	ATPase H+ transporting V1 subunit E1
MIRT763670	BCL2L11	BCL2 like 11
MIRT763671	MAMLD1	mastermind like domain containing 1
MIRT763672	MBD5	methyl-CpG binding domain protein 5
MIRT763673	OSTM1	osteopetrosis associated transmembrane protein 1
MIRT763674	RAP2C	RAP2C, member of RAS oncogene family
MIRT763675	SECISBP2L	SECIS binding protein 2 like
MIRT784125	C21orf91	chromosome 21 open reading frame 91
